# Supplementary material for: Sexual behavior and cardiovascular diseases: univariable and multivariable Mendelian randomization
Source: Front Cardiovasc Med. 2023 Dec 5;10:1250404. doi: 10.3389/fcvm.2023.1250404 (PMC10728475; doi:10.3389/fcvm.2023.1250404)
Supplement: Supplementary file 2 [file Datasheet1.xlsx]

## Sheet: Summary
Supplemental Material
Tables
Table S1. Mean F statistic for all SNPs and Multivariate Mendelian randomization analyse
Table S2. Different statistical methods for MR analysis of the genetic association of exposure to cardiovascular diseases
Table S3. Summary for directional horizontal pleiotropy tests
Table S4. Cochran’s Q statistic as a measure of heterogeneity
Table S5. The genetic associations of AFS on cardiovascular diseases
Table S6. The genetic associations of NSP on cardiovascular diseases
Table S7. The genetic associations of female AFS on cardiovascular diseases
Table S8. The genetic associations of male AFS on cardiovascular diseases

## Sheet: Table S1
Table S1. Mean F statistic for all SNPs and Multivariate Mendelian randomization analyse
Model	Exposure	F statistic
UVMR model	AFS	17.3676
	AFS(female)	16.5303
	AFS(male)	15.3961
	Number of sexual partners	15.0436
MVMR model	Exprosures	N SNPs	β	P-value	OR (95%CI)	F statistic	Q	Q P-value
AP= AFS+VPA 10+ min	AFS	167	-0.418932	6.99703e-06	0.658(0.548,0.79)	15.9057	209.302	0.016714
	VPA 10+ min	6	0.0406352	0.800298	1.041(0.76,1.427)	3.22842
AFF= AFS+VPA 10+ min	AFS	167	-0.438507	9.75267e-05	0.645(0.517,0.804)	15.9057	261.713	4.90306e-06
	VPA 10+ min	6	-0.268983	0.164606	0.764(0.523,1.117)	3.22842
CAS= AFS+VPA 10+ min	AFS	167	-0.341109	0.000116031	0.711(0.598,0.846)	15.9057	226.478	0.00177149
	VPA 10+ min	6	0.086714	0.569367	1.091(0.809,1.47)	3.22842
DVT-LE= AFS+VPA 10+ min	AFS	167	-0.345791	0.0176635	0.708(0.532,0.942)	15.9057	199.668	0.0479092
	VPA 10+ min	6	-0.0288529	0.908411	0.972(0.594,1.588)	3.22842
HF= AFS+VPA 10+ min	AFS	167	-0.429587	2.90589e-06	0.651(0.544,0.779)	15.9057	188.882	0.128987
	VPA 10+ min	6	-0.389706	0.0138107	0.677(0.497,0.924)	3.22842
HTN= AFS+VPA 10+ min	AFS	167	-0.368868	1.11543e-06	0.692(0.596,0.802)	15.9057	303.625	7.20474e-10
	VPA 10+ min	6	-0.404752	0.00190668	0.667(0.517,0.861)	3.22842
IS= AFS+VPA 10+ min	AFS	167	-0.182319	0.0764133	0.833(0.681,1.02)	15.9057	212.777	0.0110126
	VPA 10+ min	6	-0.254447	0.150882	0.775(0.548,1.097)	3.22842
MI= AFS+VPA 10+ min	AFS	167	-0.261157	0.0110961	0.77(0.63,0.942)	15.9057	192.49	0.0947408
	VPA 10+ min	6	0.264481	0.135055	1.303(0.921,1.843)	3.22842
AP= AFS+Insomnia	AFS	165	-0.405491	8.63421e-06	0.667(0.558,0.797)	21.5963	198.719	0.0877151
	Insomnia	11	0.244354	0.374213	1.277(0.745,2.189)	5.03836
AFF= AFS+Insomnia	AFS	165	-0.353308	0.00187223	0.702(0.562,0.878)	21.5963	266.595	6.25859e-06
	Insomnia	11	0.230588	0.50122	1.259(0.643,2.466)	5.03836
CAS= AFS+Insomnia	AFS	165	-0.346083	6.2689e-05	0.707(0.597,0.838)	21.5963	214.833	0.016802
	Insomnia	11	0.198144	0.447901	1.219(0.731,2.034)	5.03836
DVT-LE= AFS+Insomnia	AFS	165	-0.285997	0.0511367	0.751(0.564,1.001)	21.5963	200.63	0.0737576
	Insomnia	11	0.394594	0.372756	1.484(0.623,3.534)	5.03836
HF= AFS+Insomnia	AFS	165	-0.283696	0.00231844	0.753(0.627,0.904)	21.5963	194.823	0.122477
	Insomnia	11	0.574083	0.0412619	1.776(1.023,3.081)	5.03836
HTN= AFS+Insomnia	AFS	165	-0.21166	0.0118218	0.809(0.686,0.954)	21.5963	380.409	1.28283e-17
	Insomnia	11	0.574928	0.0235642	1.777(1.08,2.923)	5.03836
IS= AFS+Insomnia	AFS	165	-0.117033	0.258733	0.89(0.726,1.09)	21.5963	215.282	0.0159482
	Insomnia	11	0.266359	0.39468	1.305(0.707,2.41)	5.03836
MI= AFS+Insomnia	AFS	165	-0.27174	0.0114825	0.762(0.617,0.941)	21.5963	209.439	0.0306415
	Insomnia	11	0.445004	0.170342	1.56(0.826,2.948)	5.03836
AP= AFS+TV	AFS	142	-0.389585	0.000127287	0.677(0.555,0.827)	12.113	219.697	0.0330716
	TV	77	0.380745	0.0276053	1.463(1.043,2.053)	7.30499
AFF=AFS+TV	AFS	142	-0.361859	0.00435778	0.696(0.543,0.893)	12.113	307.103	2.48883e-08
	TV	77	0.11576	0.591682	1.123(0.735,1.714)	7.30499
CAS= AFS+TV	AFS	142	-0.376428	5.99875e-05	0.686(0.571,0.825)	12.113	234.89	0.00577558
	TV	77	0.240338	0.131946	1.272(0.93,1.739)	7.30499
DVT-LE= AFS+TV	AFS	142	-0.337488	0.0309519	0.714(0.525,0.97)	12.113	217.072	0.0431338
	TV	77	-0.0994047	0.708617	0.905(0.538,1.525)	7.30499
HF= AFS+TV	AFS	142	-0.251276	0.0157359	0.778(0.634,0.954)	12.113	216.008	0.0478852
	TV	77	0.412608	0.0196978	1.511(1.068,2.137)	7.30499
HTN= AFS+TV	AFS	142	-0.147765	0.0944786	0.863(0.725,1.026)	12.113	360.987	9.31584e-14
	TV	77	0.596643	7.16373e-05	1.816(1.353,2.438)	7.30499
IS= AFS+TV	AFS	142	-0.143786	0.206648	0.866(0.693,1.083)	12.113	234.777	0.00585831
	TV	77	0.0945908	0.625142	1.099(0.752,1.606)	7.30499
MI= AFS+TV	AFS	142	-0.364845	0.00110294	0.694(0.558,0.864)	12.113	224.461	0.0198675
	TV	77	0.25624	0.177835	1.292(0.89,1.876)	7.30499
AP= AFS+Insomnia+TV	AFS	120	-0.429754	0.000168183	0.651(0.52,0.814)	16.0178	238.319	0.00993798
	Insomnia	9	0.167269	0.569595	1.182(0.664,2.104)	4.33414
	TV	70	0.359706	0.0570873	1.433(0.989,2.076)	11.3003
AFF= AFS+Insomnia+TV	AFS	120	-0.427082	0.00249968	0.652(0.495,0.861)	16.0178	314.901	3.16701e-08
	Insomnia	9	0.0655074	0.857042	1.068(0.523,2.178)	4.33414
	TV	70	0.111764	0.632779	1.118(0.707,1.769)	11.3003
CAS= AFS+Insomnia+TV	AFS	120	-0.42741	3.12787e-05	0.652(0.533,0.798)	16.0178	231.035	0.0225485
	Insomnia	9	0.173877	0.51095	1.19(0.709,1.998)	4.33414
	TV	70	0.138745	0.414483	1.149(0.823,1.603)	11.3003
DVT-LE= AFS+Insomnia+TV	AFS	120	-0.409195	0.0177493	0.664(0.474,0.932)	16.0178	212.463	0.126376
	Insomnia	9	0.156671	0.724575	1.17(0.489,2.796)	4.33414
	TV	70	-0.180417	0.527916	0.835(0.477,1.462)	11.3003
HF= AFS+Insomnia+TV	AFS	120	-0.266776	0.0183923	0.766(0.614,0.956)	16.0178	219.971	0.0671829
	Insomnia	9	0.508124	0.0815077	1.662(0.938,2.944)	4.33414
	TV	70	0.282864	0.131073	1.327(0.919,1.916)	11.3003
HTN= AFS+Insomnia+TV	AFS	120	-0.123804	0.226827	0.884(0.723,1.08)	16.0178	426.253	3.51321e-20
	Insomnia	9	0.763656	0.0038359	2.146(1.279,3.601)	4.33414
	TV	70	0.462413	0.00641602	1.588(1.139,2.214)	11.3003
IS= AFS+Insomnia+TV	AFS	120	-0.134009	0.281043	0.875(0.685,1.116)	16.0178	236.954	0.0116559
	Insomnia	9	0.189524	0.554176	1.209(0.645,2.265)	4.33414
	TV	70	0.110227	0.592304	1.117(0.746,1.671)	11.3003
MI= AFS+Insomnia+TV	AFS	120	-0.287039	0.0181284	0.75(0.591,0.952)	16.0178	204.2	0.228115
	Insomnia	9	0.494076	0.114402	1.639(0.888,3.027)	4.33414
	TV	70	0.187462	0.35128	1.206(0.813,1.789)	11.3003
AP= AFS+Insomnia+VPA 10+ min	Insomnia	140	-0.427337	0.000115469	0.652(0.525,0.811)	11.8803	196.523	0.00643444
	VPA 10+ min	10	0.0940342	0.758548	1.099(0.603,2.001)	4.91326
	AFS	5	0.145189	0.41875	1.156(0.813,1.644)	2.93996
AFF= AFS+Insomnia+VPA 10+ min	Insomnia	140	-0.480944	0.000228349	0.618(0.479,0.798)	11.8803	232.957	1.65607e-05
	VPA 10+ min	10	0.335311	0.351969	1.398(0.69,2.833)	4.91326
	AFS	5	-0.338843	0.108348	0.713(0.471,1.078)	2.93996
CAS= AFS+Insomnia+VPA 10+ min	Insomnia	140	-0.364843	0.00032244	0.694(0.569,0.847)	11.8803	197.903	0.00532701
	VPA 10+ min	10	0.00130809	0.996275	1.001(0.578,1.734)	4.91326
	AFS	5	0.120883	0.46179	1.128(0.818,1.557)	2.93996
DVT-LE= AFS+Insomnia+VPA 10+ min	Insomnia	140	-0.360374	0.0298979	0.697(0.504,0.966)	11.8803	172.176	0.103794
	VPA 10+ min	10	0.270635	0.554873	1.311(0.534,3.219)	4.91326
	AFS	5	0.0551773	0.837173	1.057(0.624,1.789)	2.93996
HF= AFS+Insomnia+VPA 10+ min	Insomnia	140	-0.419382	4.34071e-05	0.657(0.538,0.804)	11.8803	155.402	0.36445
	VPA 10+ min	10	0.581422	0.0402386	1.789(1.026,3.117)	4.91326
	AFS	5	-0.439245	0.00822671	0.645(0.465,0.893)	2.93996
HTN= AFS+Insomnia+VPA 10+ min	Insomnia	140	-0.285686	0.00277235	0.751(0.623,0.906)	11.8803	318.851	3.15402e-14
	VPA 10+ min	10	0.706631	0.00740729	2.027(1.209,3.4)	4.91326
	AFS	5	-0.34534	0.0254335	0.708(0.523,0.958)	2.93996
IS= AFS+Insomnia+VPA 10+ min	Insomnia	140	-0.183508	0.116494	0.832(0.662,1.047)	11.8803	182.939	0.0346951
	VPA 10+ min	10	0.0571541	0.859556	1.059(0.562,1.994)	4.91326
	AFS	5	-0.241295	0.20227	0.786(0.542,1.138)	2.93996
MI= AFS+Insomnia+VPA 10+ min	Insomnia	140	-0.188598	0.104116	0.828(0.66,1.04)	11.8803	163.119	0.219284
	VPA 10+ min	10	0.278521	0.384814	1.321(0.705,2.476)	4.91326
	AFS	5	0.249677	0.183702	1.284(0.888,1.855)	2.93996
AP= AFS+TV+VPA 10+ min	AFS	121	-0.453806	0.000291411	0.635(0.497,0.812)	7.55341	254.591	0.000739602
	VPA 10+ min	4	0.0113873	0.946381	1.011(0.726,1.41)	2.6763
	TV	72	0.299644	0.136995	1.349(0.909,2.003)	6.3008
AFF= AFS+TV+VPA 10+ min	AFS	121	-0.517459	0.000555878	0.596(0.444,0.8)	7.55341	312.546	2.33048e-08
	VPA 10+ min	4	-0.280658	0.165421	0.755(0.508,1.123)	2.6763
	TV	72	-0.0450708	0.851805	0.956(0.596,1.534)	6.3008
CAS= AFS+TV+VPA 10+ min	AFS	121	-0.434348	0.000116204	0.648(0.519,0.808)	7.55341	247.307	0.00206207
	VPA 10+ min	4	0.0382942	0.801481	1.039(0.771,1.4)	2.6763
	TV	72	0.124279	0.493257	1.132(0.794,1.616)	6.3008
DVT-LE= AFS+TV+VPA 10+ min	AFS	121	-0.473755	0.00937813	0.623(0.436,0.89)	7.55341	210.356	0.116055
	VPA 10+ min	4	-0.11656	0.635991	0.89(0.549,1.442)	2.6763
	TV	72	-0.247981	0.398183	0.78(0.439,1.387)	6.3008
HF= AFS+TV+VPA 10+ min	AFS	121	-0.374336	0.00183762	0.688(0.543,0.87)	7.55341	219.358	0.0526785
	VPA 10+ min	4	-0.28261	0.0819524	0.754(0.548,1.036)	2.6763
	TV	72	0.267834	0.166006	1.307(0.895,1.909)	6.3008
HTN= AFS+TV+VPA 10+ min	AFS	121	-0.200952	0.0491004	0.818(0.67,0.999)	7.55341	381.293	2.13983e-15
	VPA 10+ min	4	-0.125571	0.362868	0.882(0.673,1.156)	2.6763
	TV	72	0.578112	0.000436231	1.783(1.292,2.46)	6.3008
IS= AFS+TV+VPA 10+ min	AFS	121	-0.175087	0.183391	0.839(0.649,1.086)	7.55341	235.519	0.00929774
	VPA 10+ min	4	-0.145781	0.41227	0.864(0.61,1.225)	2.6763
	TV	72	0.036029	0.864922	1.037(0.684,1.57)	6.3008
MI= AFS+TV+VPA 10+ min	AFS	121	-0.298492	0.0175956	0.742(0.58,0.949)	7.55341	194.628	0.335948
	VPA 10+ min	4	0.0934318	0.582242	1.098(0.787,1.532)	2.6763
	TV	72	0.248823	0.218703	1.283(0.863,1.907)	6.3008
AP= AFS+TV+VPA 10+ min+Insomnia	AFS	119	-0.442131	0.000583504	0.643(0.5,0.827)	6.98253	261.589	0.000525497
	Insomnia	9	0.0371588	0.90313	1.038(0.57,1.888)	4.26585
	VPA 10+ min	4	0.0734854	0.66321	1.076(0.773,1.498)	2.63516
	TV	70	0.349294	0.0928216	1.418(0.944,2.131)	6.46463
AFF= AFS+TV+VPA 10+ min+Insomnia	AFS	119	-0.493223	0.00125181	0.611(0.453,0.824)	6.98253	317.834	2.24995e-08
	Insomnia	9	0.110593	0.76054	1.117(0.548,2.275)	4.26585
	VPA 10+ min	4	-0.243469	0.224364	0.784(0.529,1.161)	2.63516
	TV	70	0.0227216	0.926777	1.023(0.63,1.661)	6.46463
CAS= AFS+TV+VPA 10+ min+Insomnia	AFS	119	-0.431699	0.000185789	0.649(0.518,0.814)	6.98253	253.365	0.00168967
	Insomnia	9	0.0367905	0.893369	1.037(0.606,1.777)	4.26585
	VPA 10+ min	4	0.100004	0.509436	1.105(0.821,1.488)	2.63516
	TV	70	0.149166	0.4247	1.161(0.805,1.674)	6.46463
DVT-LE= AFS+TV+VPA 10+ min+Insomnia	AFS	119	-0.43776	0.0193184	0.645(0.447,0.931)	6.98253	216.269	0.101397
	Insomnia	9	0.12674	0.775549	1.135(0.475,2.713)	4.26585
	VPA 10+ min	4	-0.108926	0.657165	0.897(0.554,1.451)	2.63516
	TV	70	-0.238907	0.429939	0.787(0.435,1.425)	6.46463
HF= AFS+TV+VPA 10+ min+Insomnia	AFS	119	-0.344246	0.00434167	0.709(0.559,0.898)	6.98253	215.667	0.106519
	Insomnia	9	0.519473	0.070212	1.681(0.958,2.95)	4.26585
	VPA 10+ min	4	-0.244996	0.122109	0.783(0.574,1.068)	2.63516
	TV	70	0.201015	0.303009	1.223(0.834,1.792)	6.46463
HTN= AFS+TV+VPA 10+ min+Insomnia	AFS	119	-0.149039	0.174856	0.862(0.695,1.069)	6.98253	424.666	8.24674e-20
	Insomnia	9	0.770111	0.00320286	2.16(1.294,3.605)	4.26585
	VPA 10+ min	4	-0.0769347	0.593559	0.926(0.698,1.228)	2.63516
	TV	70	0.439696	0.0133421	1.552(1.096,2.199)	6.46463
IS= AFS+TV+VPA 10+ min+Insomnia	AFS	119	-0.180472	0.176224	0.835(0.643,1.084)	6.98253	236.432	0.0140569
	Insomnia	9	0.128932	0.684366	1.138(0.611,2.118)	4.26585
	VPA 10+ min	4	-0.120147	0.492537	0.887(0.629,1.25)	2.63516
	TV	70	0.0589202	0.784845	1.061(0.695,1.619)	6.46463
MI= AFS+TV+VPA 10+ min+Insomnia	AFS	119	-0.250198	0.0562282	0.779(0.602,1.007)	6.98253	205.488	0.224457
	Insomnia	9	0.42779	0.169428	1.534(0.833,2.824)	4.26585
	VPA 10+ min	4	0.216547	0.207801	1.242(0.887,1.739)	2.63516
	TV	70	0.255966	0.227029	1.292(0.853,1.957)	6.46463

## Sheet: Table S2
Table S2. Different statistical methods for MR analysis of the genetic association of exposure to cardiovascular diseases
Outcome	Method	Age first had sexual intercourse			Number of sexual partners
		N SNP	P-value	OR(95% CI)	N SNP	P-value	OR(95% CI)
Angina pectoris	MR Egger	173	0.029	0.465(0.236,0.919)	108	0.45	0.725(0.313,1.679)
	Weighted median		0.0006	0.668(0.531,0.841)		0.42	1.118(0.852,1.469)
	Inverse variance weighted		4.6e-06	0.666(0.56,0.793)		0.2	1.134(0.937,1.373)
	Simple mode		0.3	0.709(0.368,1.365)		0.56	0.797(0.374,1.695)
	Weighted mode		0.19	0.67(0.369,1.215)		0.67	0.864(0.446,1.677)
Atrial fibrillation and flutter	MR Egger	171	0.27	0.64(0.291,1.408)	106	0.9	0.934(0.331,2.63)
	Weighted median		0.013	0.725(0.563,0.934)		0.55	1.088(0.822,1.44)
	Inverse variance weighted		6.1e-06	0.631(0.516,0.77)		0.34	0.891(0.705,1.127)
	Simple mode		0.48	0.772(0.375,1.589)		0.43	1.365(0.636,2.933)
	Weighted mode		0.61	0.855(0.468,1.563)		0.38	1.395(0.662,2.939)
Dissection of aorta	MR Egger	174	0.37	3.759(0.213,66.237)	108	0.91	0.798(0.019,34.076)
	Weighted median		0.63	0.77(0.268,2.211)		0.34	0.545(0.157,1.89)
	Inverse variance weighted		0.24	0.644(0.31,1.337)		0.15	0.539(0.23,1.263)
	Simple mode		0.85	1.351(0.058,31.461)		0.3	0.154(0.005,5.184)
	Weighted mode		0.72	1.628(0.113,23.548)		0.77	1.709(0.049,60.182)
DVT of lower extremities	MR Egger	174	0.85	1.112(0.381,3.242)	108	0.88	0.895(0.208,3.856)
	Weighted median		0.032	0.655(0.445,0.965)		0.74	0.93(0.609,1.422)
	Inverse variance weighted		0.029	0.739(0.563,0.97)		0.9	0.979(0.704,1.362)
	Simple mode		0.37	0.608(0.206,1.789)		0.48	0.639(0.185,2.212)
	Weighted mode		0.36	0.608(0.21,1.754)		0.76	0.825(0.235,2.896)
Heart failure,strict	MR Egger	173	0.54	1.236(0.63,2.426)	108	0.73	0.853(0.351,2.074)
	Weighted median		0.0032	0.694(0.545,0.885)		0.79	0.963(0.735,1.261)
	Inverse variance weighted		0.00015	0.716(0.602,0.851)		0.28	0.895(0.732,1.094)
	Simple mode		0.17	0.622(0.316,1.224)		0.64	1.203(0.561,2.579)
	Weighted mode		0.25	0.672(0.343,1.318)		0.57	1.269(0.564,2.853)
Hypertension	MR Egger	169	0.82	0.936(0.529,1.655)	105	0.1	1.924(0.895,4.136)
	Weighted median		0.0019	0.769(0.652,0.908)		0.35	0.914(0.756,1.105)
	Inverse variance weighted		2e-05	0.733(0.636,0.845)		0.39	0.926(0.775,1.106)
	Simple mode		0.23	0.734(0.443,1.217)		0.13	0.619(0.334,1.146)
	Weighted mode		0.21	0.763(0.498,1.167)		0.16	0.667(0.379,1.174)
Intracerebral haemmorrhage	MR Egger	174	0.82	1.192(0.262,5.427)	108	0.3	2.914(0.395,21.508)
	Weighted median		0.43	0.797(0.453,1.403)		0.83	0.929(0.478,1.804)
	Inverse variance weighted		0.62	0.908(0.617,1.336)		0.82	0.949(0.603,1.495)
	Simple mode		0.57	0.639(0.135,3.035)		0.29	2.966(0.399,22.071)
	Weighted mode		0.37	0.533(0.136,2.091)		0.31	2.885(0.379,21.946)
Ischaemic Stroke, excluding all haemorrhages	MR Egger	174	0.9	1.046(0.524,2.089)	107	0.47	1.485(0.509,4.328)
	Weighted median		0.035	0.762(0.591,0.981)		0.15	1.244(0.926,1.673)
	Inverse variance weighted		0.041	0.832(0.698,0.992)		0.62	1.063(0.834,1.355)
	Simple mode		0.55	0.794(0.37,1.701)		0.2	1.642(0.778,3.466)
	Weighted mode		0.22	0.656(0.335,1.282)		0.24	1.611(0.727,3.569)
Myocardial infarction	MR Egger	174	0.11	0.535(0.251,1.14)	108	0.15	0.501(0.196,1.28)
	Weighted median		0.17	0.827(0.629,1.086)		0.65	1.073(0.79,1.456)
	Inverse variance weighted		0.013	0.784(0.646,0.95)		0.65	1.051(0.848,1.303)
	Simple mode		0.73	0.873(0.403,1.892)		0.81	1.11(0.466,2.645)
	Weighted mode		0.94	0.975(0.478,1.986)		0.9	1.059(0.451,2.487)
Pulmonary embolism	MR Egger	174	0.45	0.661(0.229,1.91)	108	0.51	1.561(0.411,5.929)
	Weighted median		0.19	0.774(0.529,1.132)		0.61	1.122(0.719,1.75)
	Inverse variance weighted		0.7	0.948(0.724,1.242)		0.84	1.032(0.762,1.396)
	Simple mode		0.3	0.533(0.162,1.759)		0.69	0.788(0.245,2.531)
	Weighted mode		0.25	0.498(0.151,1.642)		0.86	0.908(0.315,2.614)
Subarachnoid haemmorrhage	MR Egger	174	0.61	0.644(0.117,3.543)	108	0.27	0.276(0.029,2.654)
	Weighted median		0.95	1.019(0.539,1.926)		0.79	0.905(0.438,1.869)
	Inverse variance weighted		0.27	0.784(0.508,1.211)		0.92	0.972(0.581,1.627)
	Simple mode		0.34	2.565(0.365,18.007)		0.93	0.905(0.111,7.366)
	Weighted mode		0.33	2.565(0.384,17.144)		0.92	0.905(0.135,6.065)
Coronary atherosclerosis	MR Egger	174	0.09	0.586(0.314,1.093)	107	0.36	0.687(0.311,1.517)
	Weighted median		0.00065	0.691(0.559,0.854)		0.98	1.003(0.785,1.282)
	Inverse variance weighted		6.5e-06	0.694(0.593,0.814)		0.5	1.064(0.888,1.276)
	Simple mode		0.17	0.655(0.361,1.189)		0.61	0.842(0.433,1.64)
	Weighted mode		0.16	0.698(0.422,1.154)		0.66	0.865(0.458,1.633)
Outcome	Method	Age first had sexual intercourse(female)			Age first had sexual intercourse(male)
		N SNP	P-value	OR(95% CI)	N SNP	P-value	OR(95% CI)
Angina pectoris	MR Egger	36	0.4	0.553(0.144,2.129)	41	0.92	0.935(0.243,3.599)
	Weighted median		0.018	0.639(0.441,0.926)		0.0038	0.628(0.459,0.86)
	Inverse variance weighted		0.00076	0.606(0.453,0.811)		0.01	0.722(0.563,0.926)
	Simple mode		0.22	0.62(0.294,1.31)		0.1	0.579(0.31,1.084)
	Weighted mode		0.26	0.658(0.322,1.343)		0.048	0.553(0.313,0.976)
Atrial fibrillation and flutter	MR Egger	35	0.52	0.602(0.13,2.798)	41	0.88	0.889(0.191,4.132)
	Weighted median		0.46	0.861(0.579,1.281)		0.033	0.684(0.483,0.969)
	Inverse variance weighted		0.0021	0.599(0.432,0.83)		0.00085	0.619(0.467,0.82)
	Simple mode		0.95	0.972(0.429,2.201)		0.26	0.656(0.319,1.349)
	Weighted mode		0.82	1.077(0.565,2.054)		0.29	0.705(0.372,1.336)
Dissection of aorta	MR Egger	36	0.06	0.005(0,1.142)	41	0.67	3.467(0.012,1042.898)
	Weighted median		0.7	1.416(0.245,8.204)		0.54	0.622(0.135,2.864)
	Inverse variance weighted		0.68	1.298(0.375,4.491)		0.3	0.57(0.197,1.649)
	Simple mode		0.8	1.535(0.058,40.671)		0.87	0.759(0.027,21.295)
	Weighted mode		0.76	1.535(0.102,23.175)		0.99	1.014(0.042,24.454)
DVT of lower extremities	MR Egger	35	0.26	4.271(0.357,51.082)	39	0.88	0.826(0.066,10.307)
	Weighted median		0.54	0.827(0.449,1.523)		0.18	0.687(0.399,1.185)
	Inverse variance weighted		0.42	0.805(0.473,1.37)		0.12	0.697(0.441,1.101)
	Simple mode		0.63	0.729(0.203,2.618)		0.44	0.654(0.224,1.906)
	Weighted mode		0.98	0.988(0.337,2.903)		0.36	0.61(0.215,1.731)
Heart failure,strict	MR Egger	36	0.83	1.144(0.341,3.836)	41	0.62	1.42(0.364,5.535)
	Weighted median		0.08	0.715(0.49,1.043)		0.0073	0.634(0.455,0.884)
	Inverse variance weighted		0.11	0.806(0.62,1.049)		0.0014	0.662(0.514,0.853)
	Simple mode		0.34	0.679(0.31,1.485)		0.1	0.548(0.274,1.096)
	Weighted mode		0.31	0.696(0.35,1.385)		0.16	0.586(0.284,1.209)
Hypertension	MR Egger	34	0.25	1.953(0.63,6.05)	38	0.83	1.147(0.338,3.894)
	Weighted median		0.019	0.722(0.55,0.948)		0.14	0.834(0.657,1.058)
	Inverse variance weighted		0.0051	0.697(0.542,0.898)		0.08	0.822(0.659,1.026)
	Simple mode		0.06	0.57(0.32,1.013)		0.53	0.848(0.511,1.406)
	Weighted mode		0.14	0.701(0.443,1.108)		0.41	0.839(0.557,1.265)
Intracerebral haemmorrhage	MR Egger	36	0.19	0.14(0.008,2.582)	41	0.69	0.538(0.026,11.338)
	Weighted median		0.12	0.474(0.187,1.202)		0.11	0.537(0.249,1.161)
	Inverse variance weighted		0.21	0.663(0.35,1.255)		0.24	0.71(0.403,1.252)
	Simple mode		0.28	0.395(0.076,2.052)		0.44	0.544(0.118,2.503)
	Weighted mode		0.21	0.395(0.094,1.656)		0.35	0.509(0.125,2.08)
Ischaemic Stroke, excluding all haemorrhages	MR Egger	36	0.57	1.447(0.416,5.033)	41	0.86	1.141(0.263,4.956)
	Weighted median		0.12	0.736(0.503,1.078)		0.09	0.735(0.517,1.046)
	Inverse variance weighted		0.025	0.731(0.556,0.961)		0.59	0.929(0.709,1.217)
	Simple mode		0.86	0.937(0.461,1.902)		0.24	0.591(0.247,1.413)
	Weighted mode		0.71	0.878(0.448,1.722)		0.17	0.577(0.267,1.246)
Myocardial infarction	MR Egger	36	0.97	0.977(0.264,3.617)	41	0.66	0.682(0.127,3.672)
	Weighted median		0.32	0.82(0.553,1.216)		0.51	0.88(0.603,1.283)
	Inverse variance weighted		0.019	0.71(0.533,0.946)		0.13	0.787(0.577,1.072)
	Simple mode		0.8	0.905(0.423,1.936)		0.99	0.995(0.409,2.417)
	Weighted mode		0.85	0.941(0.493,1.795)		0.91	1.049(0.478,2.304)
Pulmonary embolism	MR Egger	36	0.08	5.578(0.851,36.553)	41	0.73	1.525(0.146,15.973)
	Weighted median		0.76	0.913(0.505,1.653)		0.27	0.746(0.442,1.258)
	Inverse variance weighted		0.83	1.048(0.69,1.592)		0.64	0.902(0.587,1.387)
	Simple mode		0.68	0.751(0.19,2.962)		0.14	0.382(0.108,1.356)
	Weighted mode		0.79	0.836(0.23,3.038)		0.2	0.419(0.114,1.537)
Subarachnoid haemmorrhage	MR Egger	36	0.96	0.914(0.034,24.279)	41	0.86	0.74(0.024,22.895)
	Weighted median		0.74	0.838(0.295,2.381)		0.51	1.336(0.562,3.176)
	Inverse variance weighted		0.33	0.701(0.341,1.439)		0.44	1.282(0.678,2.425)
	Simple mode		0.95	0.933(0.113,7.722)		0.76	1.378(0.172,11.051)
	Weighted mode		0.94	0.933(0.146,5.957)		0.66	1.649(0.178,15.276)
Coronary atherosclerosis	MR Egger	36	0.28	0.507(0.149,1.723)	41	0.88	0.909(0.274,3.016)
	Weighted median		0.12	0.77(0.553,1.072)		0.012	0.697(0.526,0.924)
	Inverse variance weighted		0.013	0.715(0.549,0.932)		0.0057	0.732(0.587,0.913)
	Simple mode		0.48	0.798(0.427,1.492)		0.25	0.712(0.405,1.252)
	Weighted mode		0.42	0.798(0.463,1.374)		0.26	0.727(0.424,1.249)

## Sheet: Table S3
Table S3. Summary for directional horizontal pleiotropy tests
Outcome	Method	Age first had sexual intercourse			Lifetime number of sexual partners
		Effect	SE	P-value	Effect	SE	P-value
Angina pectoris	MR-Egger Intercept	0.0058928	0.0054213	0.278568	0.0078895	0.0073562	0.285932
Atrial fibrillation and flutter		-0.0009312	0.006257	0.881865	-0.0013366	0.008963	0.881739
Coronary atherosclerosis		0.0027525	0.0049792	0.581125	0.0074789	0.006928	0.28281
Dissection of aorta		-0.0285704	0.0229201	0.214269	-0.0069298	0.0328502	0.833331
DVT of lower extremities		-0.0066191	0.0085473	0.439753	0.0015812	0.0127805	0.90177
Heart failure		-0.0091501	0.0053739	0.0904327	0.0008376	0.0077736	0.914395
Hypertension		-0.0042232	0.0043473	0.332681	-0.0125799	0.0065882	0.0589085
Intracerebral haemmorrhage		-0.0044133	0.0121128	0.716043	-0.0197526	0.0174917	0.261338
Ischaemic Stroke		-0.0037033	0.0055238	0.503484	-0.0055189	0.0093214	0.555069
Myocardial infarction		0.0061787	0.0060437	0.308056	0.0130467	0.0082058	0.114825
Pulmonary embolism		0.0058489	0.0084759	0.49108	-0.0072886	0.0116825	0.534038
Subarachnoid haemmorrhage		0.0031885	0.0136188	0.815169	0.0221818	0.0198055	0.265252
Outcome	Method	Age first had sexual intercourse
		Female			Male
		Effect	SE	P-value	Effect	SE	P-value
Angina pectoris	MR-Egger Intercept	0.0019273	0.0141329	0.892332	-0.0057058	0.0149445	0.704684
Atrial fibrillation and flutter		0.0030716	0.0158377	0.847374	-0.008024	0.0170334	0.640212
Coronary atherosclerosis		0.0072406	0.0128244	0.576056	-0.0047774	0.0132954	0.721289
Dissection of aorta		0.117784	0.0572936	0.0475461	-0.039885	0.0631903	0.531599
DVT of lower extremities		-0.044168	0.0243719	0.078787	-0.0085315	0.0268595	0.752458
Heart failure		-0.0073788	0.012686	0.564639	-0.0168767	0.0150868	0.270136
Hypertension		-0.0176081	0.0119777	0.150734	-0.0149374	0.0137819	0.28509
Intracerebral haemmorrhage		0.0327698	0.0305751	0.291368	0.0061306	0.0338002	0.857009
Ischaemic Stroke		-0.0143929	0.0130723	0.278619	-0.0045413	0.0162886	0.78187
Myocardial infarction		32.384	35	0.59504	0.0031484	0.018644	0.866771
Pulmonary embolism		-0.0352223	0.0197124	0.0828868	-0.0116069	0.026064	0.65855
Subarachnoid haemmorrhage		-0.0055991	0.0343816	0.8716	0.0121723	0.0381034	0.751086
Outcomes	Method	Age first had sexual intercourse	Number of sexual partners lifetime
		P-value	P-value
Angina pectoris	MR-PRESSO global test	0.002	0.122
Atrial fibrillation and flutter		<0.001	0.001
Dissection of aorta		0.437	0.841
DVT of lower extremities		0.015	0.01
Heart failure,strict		0.025	0.075
Hypertension		<0.001	<0.001
Intracerebral haemmorrhage		0.756	0.643
Ischaemic Stroke, excluding all haemorrhages		0.121	<0.001
Myocardial infarction		0.02	0.195
Pulmonary embolism		0.07	0.303
Subarachnoid haemmorrhage		0.856	0.414
Coronary atherosclerosis		<0.001	0.051
Outcomes	Method	Age first had sexual intercourse
		female	male
Angina pectoris	MR-PRESSO global test	0.09	0.133
Atrial fibrillation and flutter		0.035	0.053
Dissection of aorta		0.373	0.772
DVT of lower extremities		0.006	0.018
Heart failure,strict		0.408	0.155
Hypertension		<0.001	<0.001
Intracerebral haemmorrhage		0.773	0.995
Ischaemic Stroke, excluding all haemorrhages		0.629	0.145
Myocardial infarction		0.633	0.015
Pulmonary embolism		0.412	0.057
Subarachnoid haemmorrhage		0.642	0.715
Coronary atherosclerosis		0.081	0.183

## Sheet: Table S4
Table S4. Cochran’s Q statistic as a measure of heterogeneity
Outcome	Age first had sexual intercourse			Lifetime number of sexual partners
	Q	df	p-val	Q	df	p-val
Angina pectoris	225.491	172	0.0038505	122.852	106	0.125813
Atrial fibrillation and flutter	257.498	172	2.6e-05	156.468	106	0.0010498
Coronary atherosclerosis	228.219	172	0.0026566	130.779	106	0.0515741
Dissection of aorta	174.583	172	0.430742	91.1639	106	0.847182
DVT of lower extremities	217.197	172	0.0111159	143.774	106	0.0086027
Heart failure	208.17	172	0.0311965	128.94	106	0.0643322
Hypertension	328.42	172	0	223.317	106	0
Intracerebral haemmorrhage	159.34	172	0.74663	99.7318	106	0.652934
Ischaemic Stroke	195.002	172	0.110397	164.601	106	0.0002316
Myocardial infarction	211.94	172	0.0205995	115.663	106	0.245105
Pulmonary embolism	201.145	172	0.0635104	113.462	106	0.292376
Subarachnoid haemmorrhage	152.155	172	0.859449	107.46	106	0.442131
Outcome	Age first had sexual intercourse
	Female			Male
	Q	df	p-val	Q	df	p-val
Angina pectoris	47.6991	34	0.0596345	50.1183	39	0.109376
Atrial fibrillation and flutter	51.4251	34	0.028054	55.4605	39	0.0422672
Coronary atherosclerosis	46.9707	34	0.0685202	47.6023	39	0.162388
Dissection of aorta	33.4527	34	0.494283	32.7731	39	0.748536
DVT of lower extremities	54.9454	34	0.0129306	61.6047	39	0.0119852
Heart failure	36.1307	34	0.369294	47.6621	39	0.160937
Hypertension	77.4942	34	3.04e-05	95.5969	39	1.2e-06
Intracerebral haemmorrhage	27.9488	34	0.758129	22.0731	39	0.9867
Ischaemic Stroke	30.7468	34	0.627875	49.3523	39	0.123824
Myocardial infarction	32.1452	34	0.558758	59.1999	39	0.020017
Pulmonary embolism	32.5855	34	0.536941	54.7139	39	0.04869
Subarachnoid haemmorrhage	31.2061	34	0.605282	34.3866	39	0.680169

## Sheet: Table S5
Table S5. The genetic associations of AFS on cardiovascular diseases
SNP	EA	OA	Angina pectoris			Atrial fibrillation and flutter			Coronary atherosclerosis			Dissection of aorta			DVT of lower extremities			Heart failure			Hypertension			Intracerebral haemmorrhage			Ischaemic Stroke			Myocardial infarction			Pulmonary embolism			Pulmonary embolism
			β	SE	P value	β	SE	P value	β	SE	P value	β	SE	P value	β	SE	P value	β	SE	P value	β	SE	P value	β	SE	P value	β	SE	P value	β	SE	P value	β	SE	P value	β	SE	P value
rs10104523	T	C	0.0081	0.0139	0.5581	-0.0208	0.015	0.1663	-0.0018	0.0127	0.8874	-0.0878	0.0665	0.1869	0.0103	0.0223	0.6425	-0.0264	0.0143	0.0646502	0.0027	0.0092	0.7694	-0.0176	0.0355	0.6192	-0.0338	0.0152	0.0258399	-0.002	0.0159	0.9015	-0.0022	0.0229	0.9231	-0.047	0.0399	0.2386
rs10134692	C	A	-0.0222	0.0138	0.1065	-0.0032	0.0148	0.8283	-0.0222	0.0126	0.0781592	0.0261	0.066	0.693201	-0.0033	0.0221	0.8828	-0.0107	0.0142	0.4495	0	0.0092	0.9963	0.0345	0.0352	0.3269	0.0273	0.0151	0.0707294	-0.0121	0.0158	0.4453	0.0248	0.0228	0.2767	0.0217	0.0396	0.583399
rs1014403	G	A	-0.0021	0.0139	0.8809	0.0241	0.015	0.1071	-0.0004	0.0126	0.9738	0.0011	0.0665	0.9863	0.014	0.0222	0.5294	-0.0006	0.0143	0.965	-0.0034	0.0092	0.710799	0.0316	0.0355	0.373	0.0098	0.0152	0.5162	-0.014	0.0159	0.3788	0.0185	0.0229	0.4198	0.0394	0.0398	0.3223
rs10157166	C	T	-0.0101	0.0143	0.4782	-0.0066	0.0154	0.6693	-0.0087	0.013	0.5054	-0.0153	0.0684	0.8231	-0.0113	0.0229	0.6215	-0.0028	0.0147	0.8472	-0.0083	0.0095	0.3819	-0.0412	0.0365	0.2584	-0.0029	0.0156	0.8535	0.0081	0.0164	0.6223	0.0241	0.0236	0.3058	-0.0353	0.041	0.3894
rs10165889	C	A	-0.027	0.0167	0.106	0.008	0.018	0.6557	-0.0048	0.0152	0.7516	-0.0121	0.0803	0.8807	0.0177	0.0268	0.5097	0.0102	0.0172	0.552199	0.0223	0.0111	0.04469	0.0164	0.0427	0.701501	0.038	0.0183	0.0376097	-0.0379	0.0192	0.0481903	0.0061	0.0276	0.825	0.003	0.048	0.9495
rs10496949	G	C	0.0193	0.0137	0.1597	0.0277	0.0148	0.0617007	0.0192	0.0125	0.1261	0.0256	0.066	0.698499	0.0079	0.0221	0.718899	0.0186	0.0142	0.1894	0.0064	0.0091	0.4854	0.0096	0.0352	0.7854	0.0052	0.0151	0.7284	0.0213	0.0158	0.1778	-0.0087	0.0227	0.7031	-0.0517	0.0396	0.1915
rs10516875	T	G	0.015	0.0166	0.3655	0.0168	0.0179	0.3472	-0.0125	0.0151	0.4087	0.0056	0.0798	0.9442	0.0327	0.0266	0.2187	0.0141	0.0171	0.4078	0.0011	0.011	0.9191	-0.0655	0.0423	0.1217	-0.0065	0.0181	0.719	0.0092	0.019	0.6303	-0.0225	0.0274	0.4102	-0.0303	0.0476	0.5243
rs10646652	T	TATTA	-0.0297	0.0141	0.0353802	-0.0178	0.0152	0.2411	-0.0233	0.0129	0.0711394	0.1248	0.0677	0.06531	-0.0028	0.0226	0.9022	-0.0097	0.0146	0.5062	-0.0041	0.0094	0.6618	-0.0611	0.0361	0.0899808	0.0129	0.0155	0.4051	-0.0153	0.0162	0.3464	-0.0443	0.0233	0.0568997	0.0007	0.0405	0.9865
rs10743299	G	C	0.0196	0.0142	0.1672	0.0098	0.0153	0.5198	0.0124	0.013	0.3393	-0.0166	0.0684	0.8081	-0.0131	0.0228	0.5658	0.0038	0.0147	0.7971	0.008	0.0094	0.3978	-0.0364	0.0364	0.3174	0.0105	0.0156	0.5	0.04	0.0164	0.01447	-0.0001	0.0235	0.996	0.0325	0.0409	0.4265
rs10746578	A	G	0.0056	0.0148	0.701799	0.0052	0.016	0.742699	0.0223	0.0135	0.098519	0.0358	0.0709	0.6136	0.0093	0.0237	0.6948	0.0219	0.0152	0.1517	-0.0049	0.0098	0.617701	0.0644	0.0378	0.08831	0.0018	0.0162	0.9099	0.0234	0.017	0.1691	0.0214	0.0244	0.3817	0.0174	0.0424	0.681999
rs10770452	T	C	0.0094	0.0175	0.592	-0.0005	0.0188	0.9794	0.0068	0.016	0.67	-0.1131	0.0837	0.1764	-0.075	0.028	0.00748893	-0.0135	0.018	0.4556	-0.0034	0.0116	0.766999	-0.0435	0.0448	0.3313	-0.0022	0.0191	0.9065	0.0345	0.0201	0.0869601	-0.0507	0.0289	0.0788406	0.014	0.0502	0.7796
rs10835387	G	C	0.0065	0.0147	0.657301	0.0108	0.0159	0.4943	-0.0031	0.0134	0.8169	-0.1057	0.0705	0.1335	-0.0067	0.0235	0.775001	0.0091	0.0152	0.5482	0.0125	0.0097	0.2005	-0.0419	0.0375	0.2641	0.0069	0.0161	0.6663	0.0216	0.0169	0.201	0.0242	0.0242	0.3179	0.0109	0.0421	0.7961
rs10853981	G	A	-0.015	0.0155	0.3343	-0.0015	0.0168	0.928	-0.0201	0.0142	0.1562	0.0235	0.0746	0.753	-0.0087	0.0249	0.7256	-0.0018	0.016	0.9122	-0.0204	0.0103	0.0480496	0.0004	0.0397	0.9913	0.0145	0.017	0.3916	0.0222	0.0179	0.2136	-0.0193	0.0256	0.4515	0.0085	0.0445	0.8491
rs10922907	A	T	-0.0183	0.0142	0.1973	-0.0159	0.0153	0.2979	-0.0197	0.013	0.1289	0.0964	0.068	0.1565	-0.0043	0.0228	0.8505	0.0028	0.0146	0.8483	-0.0096	0.0094	0.3071	0.035	0.0363	0.3339	-0.0183	0.0155	0.2372	-0.0226	0.0163	0.1658	-0.0027	0.0234	0.9082	0.0201	0.0407	0.621199
rs10955084	C	T	-0.0289	0.0139	0.0376002	-0.0089	0.015	0.552	-0.0166	0.0127	0.1899	-0.1295	0.0666	0.0517798	0.0084	0.0223	0.7071	0.004	0.0143	0.7807	-0.0123	0.0092	0.1812	0.067	0.0355	0.0593895	-0.004	0.0152	0.7906	-0.0199	0.016	0.2127	-0.0192	0.0229	0.4035	0.0163	0.04	0.683701
rs10992812	G	A	-0.0161	0.0143	0.2624	-0.0185	0.0154	0.2302	0.0007	0.0131	0.9553	-0.135	0.0688	0.0496398	-0.0343	0.023	0.1348	-0.0043	0.0148	0.7701	0.0034	0.0095	0.717599	-0.0509	0.0366	0.164	0.024	0.0157	0.1265	0	0.0165	0.9979	-0.0131	0.0236	0.5784	-0.0294	0.0411	0.4751
rs11204771	G	A	0.024	0.0158	0.1297	0.0056	0.017	0.7424	0.0144	0.0144	0.3199	-0.0725	0.0759	0.3397	0.0131	0.0253	0.605701	0.0114	0.0163	0.4853	0.021	0.0105	0.04517	-0.0212	0.0404	0.5997	-0.0263	0.0173	0.1283	-0.0002	0.0182	0.9929	0.0257	0.0261	0.3257	0.0659	0.0454	0.1471
rs11240331	C	T	-0.0029	0.0169	0.8634	-0.0085	0.0181	0.6372	-0.0268	0.0154	0.0814798	-0.0249	0.0805	0.756599	0.0216	0.0268	0.4217	-0.0339	0.0173	0.0502898	-0.012	0.0111	0.2827	0.0679	0.043	0.114	-0.0232	0.0184	0.207	-0.0069	0.0193	0.723	0.0257	0.0276	0.3507	0.038	0.0482	0.4308
rs113367286	C	T	0.0149	0.015	0.3195	0.0231	0.0162	0.1531	0.0269	0.0137	0.0491202	-0.0478	0.0721	0.5079	0.0207	0.0241	0.3907	0.0103	0.0155	0.5042	0.0221	0.01	0.0263797	0.0526	0.0383	0.1703	-0.0022	0.0164	0.8916	0.0085	0.0172	0.623499	0.0387	0.0248	0.1186	-0.0046	0.0431	0.9145
rs11382985	A	AT	0.0368	0.0201	0.0667298	0.022	0.0215	0.3062	0.0332	0.0183	0.0702102	0.1067	0.0965	0.2691	-0.0727	0.0322	0.0241902	0.036	0.0207	0.0822299	0.0158	0.0133	0.235	0.0429	0.0515	0.405	-0.0089	0.022	0.6848	0.0208	0.0231	0.3672	0.0047	0.0332	0.8865	-0.022	0.0579	0.704399
rs11428242	C	CA	-0.0143	0.0148	0.3315	0.0017	0.0159	0.9146	-0.0195	0.0135	0.148	-0.1664	0.0708	0.0188799	-0.0346	0.0237	0.1436	-0.0033	0.0152	0.8307	-0.0023	0.0098	0.8177	-0.008	0.0377	0.8326	-0.0122	0.0161	0.4484	-0.0036	0.017	0.8319	0.0374	0.0244	0.1249	-0.0225	0.0423	0.5953
rs114456303	C	A	0.0017	0.0305	0.9555	-0.0086	0.0332	0.7947	0.0212	0.0279	0.4481	-0.1401	0.1481	0.344	0.0359	0.0494	0.467	-0.0159	0.0316	0.614899	-0.0215	0.0204	0.2913	-0.0417	0.0778	0.5921	-0.0082	0.0336	0.8069	-0.0036	0.0352	0.9185	0.0824	0.0511	0.1069	0.1708	0.0881	0.0525194
rs11458658	C	CA	0.0067	0.0155	0.664	0.0042	0.0167	0.7996	0.0059	0.0141	0.6758	0.0467	0.0743	0.5297	-0.0002	0.0248	0.9933	-0.003	0.0159	0.8512	0.0169	0.0103	0.1002	0.0522	0.0396	0.1873	0.0129	0.0169	0.4472	0.0136	0.0178	0.4431	0.0082	0.0255	0.7492	0.0266	0.0445	0.5509
rs1146566	A	G	-0.0408	0.0177	0.0215298	-0.0153	0.0191	0.4216	-0.0258	0.0162	0.1109	-0.0147	0.0852	0.8627	-0.0394	0.0285	0.1668	-0.0243	0.0183	0.184	-0.018	0.0118	0.1257	-0.0693	0.0453	0.1263	-0.0083	0.0194	0.67	-0.021	0.0204	0.3035	0.0264	0.0293	0.3686	0.0719	0.0508	0.157
rs1156981	A	G	0.0144	0.0248	0.561399	-0.0335	0.0267	0.2097	0.0106	0.0227	0.6386	0.0436	0.1191	0.7141	-0.0674	0.04	0.0918904	0.0063	0.0256	0.8053	-0.0474	0.0165	0.00406902	-0.0494	0.0635	0.4372	-0.0612	0.0272	0.0242901	0.0327	0.0285	0.2505	-0.0186	0.041	0.6509	-0.136	0.0715	0.05719
rs11678980	G	A	0.0045	0.0142	0.749601	0.0043	0.0153	0.778599	0.0148	0.013	0.2531	0.21	0.0682	0.00207702	0.0291	0.0228	0.2017	0.0152	0.0146	0.2986	-0.0114	0.0094	0.2269	0.0442	0.0363	0.2225	-0.0009	0.0155	0.9524	-0.0026	0.0163	0.873	-0.0014	0.0234	0.9527	0.0572	0.0408	0.1608
rs11688027	A	G	0.0864	0.0452	0.0558599	0.0724	0.0481	0.1321	0.077	0.0414	0.0625302	0.1531	0.213	0.4722	0.0076	0.0714	0.9152	0.005	0.0464	0.9141	0.0525	0.0299	0.0784097	-0.2056	0.1135	0.0701407	0.0847	0.0489	0.0833796	0.0727	0.0519	0.1613	-0.0444	0.073	0.543	0.021	0.1291	0.871
rs11729080	G	A	0.0037	0.02	0.8523	0.0722	0.0216	0.000822299	0.0045	0.0182	0.8043	-0.0788	0.0959	0.4113	0.0049	0.0321	0.8794	0.0141	0.0206	0.4938	0.0249	0.0133	0.0605202	-0.0304	0.0511	0.551001	0.0109	0.0219	0.616799	0.0237	0.023	0.3013	0.029	0.033	0.3805	-0.0247	0.0575	0.667699
rs11767283	A	G	-0.0089	0.0155	0.564901	-0.033	0.0166	0.0468403	-0.0092	0.0141	0.5156	0.0199	0.0741	0.788401	-0.0576	0.0248	0.0202498	0.0224	0.0159	0.1594	0.0038	0.0102	0.710201	-0.0137	0.0393	0.726999	0.0186	0.0169	0.2702	-0.0504	0.0178	0.00449097	-0.0124	0.0255	0.6272	0.0048	0.0442	0.9131
rs11770163	G	C	-0.0405	0.0143	0.004724	0.0085	0.0155	0.582101	-0.0307	0.0131	0.0189701	-0.0071	0.0689	0.9174	-0.0362	0.023	0.1155	-0.0189	0.0148	0.2001	-0.029	0.0095	0.00230399	-0.0697	0.0367	0.0577604	-0.0212	0.0157	0.1766	-0.0173	0.0165	0.2934	-0.0045	0.0237	0.8501	-0.0611	0.0412	0.1387
rs11772444	G	A	-0.0109	0.0194	0.5757	-0.0013	0.0208	0.949	-0.0267	0.0177	0.1307	-0.0916	0.0929	0.3241	-0.0099	0.0311	0.749701	0.0047	0.02	0.8126	-0.0005	0.0129	0.9719	0.025	0.0495	0.6134	0.0527	0.0212	0.01299	-0.0329	0.0222	0.1396	0.0162	0.032	0.612901	-0.07	0.0554	0.2069
rs117831144	C	T	-0.0221	0.0347	0.524	0.063	0.0378	0.0952511	-0.0418	0.0318	0.1879	0.0726	0.1675	0.6647	0.0683	0.0559	0.2224	0.0943	0.036	0.00885299	0.0154	0.0232	0.5062	-0.0187	0.0893	0.8342	0.0667	0.0383	0.0817504	-0.0335	0.0401	0.4035	-0.0185	0.0578	0.7488	0.0783	0.1007	0.4367
rs11866420	C	G	-0.0136	0.0153	0.3731	0.04	0.0164	0.0148399	0.0093	0.0139	0.5037	-0.0285	0.0734	0.6977	-0.0063	0.0245	0.7963	0.005	0.0157	0.749799	0.0198	0.0101	0.0505103	-0.0206	0.0391	0.5988	0.0042	0.0167	0.7999	-0.0127	0.0176	0.4692	-0.031	0.0252	0.2185	-0.0957	0.0439	0.0292597
rs11955430	T	G	0.0196	0.0172	0.2539	0.0135	0.0184	0.4654	0.0271	0.0157	0.0832109	0.0102	0.0817	0.9011	0.0119	0.0274	0.6633	-0.0026	0.0176	0.8808	0.0007	0.0114	0.9515	-0.001	0.0437	0.9822	-0.014	0.0187	0.4552	0.0093	0.0197	0.637901	0.0104	0.0282	0.7112	0.0114	0.0491	0.8169
rs12147463	G	A	-0.0262	0.0192	0.171	-0.035	0.0206	0.089619	-0.0375	0.0175	0.0317702	-0.115	0.092	0.2114	-0.0138	0.0307	0.653	-0.0134	0.0198	0.4967	-0.0212	0.0127	0.0948397	0.0252	0.0491	0.6084	-0.0002	0.0209	0.9907	-0.0051	0.022	0.8179	0.0394	0.0315	0.2114	-0.0357	0.0551	0.516901
rs12203592	C	T	0.0048	0.0417	0.908	-0.0535	0.0441	0.225	-0.0282	0.0378	0.4567	0.2938	0.1996	0.1411	0.119	0.0658	0.0704904	-0.0511	0.0427	0.232	-0.0117	0.0273	0.6675	0.0841	0.1061	0.4278	-0.006	0.0452	0.895	-0.0503	0.0478	0.2921	-0.0912	0.0673	0.1756	-0.1219	0.1185	0.3036
rs12204714	C	T	0.0203	0.0143	0.1553	-0.006	0.0154	0.698101	0.0101	0.013	0.4407	-0.0197	0.0684	0.773499	-0.0448	0.0229	0.0506501	-0.0188	0.0147	0.2013	0.0031	0.0095	0.7472	0.0205	0.0365	0.5745	0.0128	0.0156	0.4145	-0.0054	0.0164	0.7446	-0.0292	0.0236	0.2166	-0.0421	0.041	0.3047
rs1226414	A	T	-0.0336	0.0138	0.0150501	-0.0119	0.0149	0.4221	-0.0126	0.0126	0.3186	-0.0768	0.0663	0.2463	-0.0211	0.0221	0.34	-0.0019	0.0142	0.893	0.0083	0.0092	0.3675	-0.0265	0.0353	0.4526	-0.0096	0.0151	0.526	-0.0248	0.0159	0.1187	-0.0252	0.0228	0.268	0.0058	0.0397	0.8836
rs12446652	G	A	-0.0298	0.0287	0.2989	-0.0173	0.0312	0.578699	-0.0363	0.0262	0.1649	0.0387	0.1378	0.7791	-0.0451	0.0462	0.3294	-0.0192	0.0295	0.5166	0.004	0.019	0.8319	-0.0287	0.0731	0.6948	-0.0056	0.0314	0.8593	-0.0504	0.0329	0.1257	-0.0268	0.0475	0.5733	0.0749	0.0822	0.362
rs12448731	C	T	-0.0026	0.0187	0.8908	-0.0156	0.0201	0.4384	0.0001	0.0171	0.9943	0.0348	0.09	0.6988	-0.0582	0.0299	0.0514399	-0.0397	0.0193	0.0398602	-0.0228	0.0124	0.0663697	-0.0126	0.0479	0.7927	-0.0142	0.0205	0.4879	0.0084	0.0216	0.697199	-0.0036	0.0308	0.9059	0.065	0.0538	0.2275
rs12463727	G	A	0.0207	0.0138	0.1334	0.0187	0.0149	0.2101	0.0115	0.0126	0.3626	-0.1329	0.0664	0.0453096	0.0142	0.0221	0.5204	0.0194	0.0142	0.1738	0.0336	0.0092	0.000249402	-0.008	0.0352	0.8213	0.0271	0.0151	0.0727194	0.0097	0.0159	0.5399	0.0038	0.0228	0.868	-0.0109	0.0397	0.7833
rs12517438	T	G	-0.0208	0.0138	0.1309	-0.0178	0.0149	0.232	-0.0111	0.0126	0.3787	0.1288	0.0661	0.0515003	-0.0232	0.0221	0.2927	-0.0088	0.0142	0.533499	0.0002	0.0091	0.9848	0.0128	0.0352	0.715599	-0.0153	0.0151	0.3091	0.0006	0.0158	0.9693	0.0145	0.0227	0.5236	-0.0044	0.0395	0.9122
rs12523398	T	A	-0.0099	0.0202	0.623499	0.0119	0.0219	0.5865	0.022	0.0186	0.2364	0.1181	0.0978	0.2273	-0.0361	0.0326	0.2681	-0.0063	0.021	0.764599	0.0012	0.0135	0.9284	-0.0847	0.0519	0.1027	0.0163	0.0223	0.4634	0.0234	0.0234	0.3161	-0.0689	0.0336	0.0403097	0.0296	0.0586	0.613999
rs12554512	T	C	0.0099	0.0139	0.4757	-0.0123	0.015	0.4106	0.0061	0.0127	0.6283	0.0281	0.0669	0.674599	0.0406	0.0223	0.0685094	0.0072	0.0143	0.6173	-0.002	0.0092	0.8263	-0.048	0.0356	0.1779	-0.0028	0.0152	0.8558	-0.0126	0.016	0.4297	-0.0384	0.023	0.0941499	0.0217	0.04	0.587
rs12653396	T	A	0.022	0.0142	0.1218	-0.0023	0.0154	0.881	0.0173	0.013	0.1834	0.093	0.0684	0.1736	-0.0224	0.0228	0.3255	-0.0059	0.0147	0.6897	0.0116	0.0095	0.2187	-0.0093	0.0364	0.798	-0.0168	0.0156	0.2796	0.0122	0.0164	0.454099	-0.0468	0.0235	0.0464601	-0.0835	0.041	0.0416601
rs12692596	C	T	-0.0218	0.0145	0.131	0.0051	0.0156	0.7443	-0.0154	0.0132	0.243	0.0986	0.0694	0.1555	0.0596	0.0232	0.01032	0.0049	0.0149	0.742899	-0.0066	0.0096	0.494399	0.0223	0.037	0.5462	-0.0033	0.0159	0.8332	-0.0067	0.0166	0.688201	0.0087	0.0239	0.716	-0.0647	0.0416	0.1198
rs12701263	C	T	0.014	0.0142	0.3234	-0.0064	0.0153	0.674	0.0048	0.0129	0.7103	0.0466	0.0682	0.4939	0.0048	0.0228	0.834	0.0063	0.0146	0.667699	0.0033	0.0094	0.7281	-0.0105	0.0363	0.7724	-0.0171	0.0155	0.2696	-0.0364	0.0163	0.0256401	0.0207	0.0234	0.3767	0.0057	0.0408	0.8896
rs12714702	A	G	0.0094	0.0181	0.6018	-0.0175	0.0195	0.3701	0.0015	0.0165	0.9288	-0.0464	0.0868	0.5932	-0.0979	0.0291	0.000764205	-0.0346	0.0186	0.0632004	-0.0156	0.012	0.1926	-0.0286	0.0462	0.5365	-0.0477	0.0198	0.0159199	-0.0323	0.0208	0.1202	-0.0351	0.0299	0.2401	-0.0052	0.0521	0.9211
rs12894029	T	G	0.0418	0.0148	0.004869	0.0017	0.016	0.9175	0.0268	0.0135	0.0476705	0.0881	0.0713	0.2169	0.0154	0.0238	0.517399	-0.0072	0.0153	0.6389	0.0024	0.0099	0.8044	-0.0077	0.038	0.8399	-0.0011	0.0163	0.9483	-0.0202	0.0171	0.2369	0.0238	0.0245	0.3317	0.0103	0.0427	0.8092
rs1298310	G	T	-0.0125	0.0145	0.3902	-0.0146	0.0156	0.3485	-0.0288	0.0132	0.0296702	0.074	0.0698	0.2887	-0.0386	0.0233	0.0969706	-0.0065	0.015	0.662799	0.0097	0.0096	0.3154	-0.014	0.0372	0.705801	0.0158	0.0159	0.3208	-0.0438	0.0167	0.00866403	-0.0158	0.0239	0.5079	-0.0194	0.0417	0.642
rs13009323	A	T	0.0044	0.0149	0.768399	0.004	0.0161	0.8016	0.0102	0.0136	0.453	-0.0452	0.0716	0.5276	0.0206	0.024	0.3911	0.0086	0.0154	0.5749	-0.0031	0.0099	0.7579	-0.0226	0.0383	0.554201	-0.0044	0.0164	0.7861	-0.0053	0.0172	0.7595	0.001	0.0247	0.9662	-0.0057	0.0429	0.8937
rs1320330	T	G	-0.0089	0.0186	0.633	-0.0699	0.0199	0.000437996	-0.0045	0.017	0.7907	-0.1124	0.0892	0.2077	-0.0547	0.0297	0.0659402	-0.0213	0.0192	0.2651	-0.0263	0.0123	0.0329003	0.0294	0.0475	0.536	0.0114	0.0203	0.5742	-0.0079	0.0214	0.7106	-0.0298	0.0306	0.3302	0.0221	0.0535	0.6789
rs13216871	A	G	-0.0168	0.0204	0.4083	0.0044	0.0221	0.843	-0.0217	0.0186	0.2434	0.1843	0.098	0.0599998	0.0059	0.0328	0.8582	0.003	0.0211	0.8867	-0.005	0.0136	0.7113	0.0139	0.0521	0.7894	0.0114	0.0224	0.611	-0.0287	0.0234	0.2204	0.0513	0.0339	0.1298	0.0658	0.0586	0.2613
rs13307225	G	A	0.0082	0.0313	0.792899	0.0073	0.0333	0.8257	-0.0248	0.0287	0.3881	-0.0897	0.1505	0.551001	-0.1324	0.05	0.00814498	-0.0413	0.0323	0.2011	-0.013	0.0207	0.528901	0.0269	0.0797	0.7356	-0.041	0.0341	0.2294	0.0215	0.0359	0.550301	-0.1763	0.0513	0.000589794	-0.0159	0.0895	0.8587
rs13387970	C	A	0.0017	0.0152	0.9129	-0.0211	0.0163	0.196	-0.0056	0.0138	0.683901	0.0899	0.0726	0.2155	0.0271	0.0243	0.2656	-0.0018	0.0156	0.9089	-0.0024	0.0101	0.8107	0.0138	0.0388	0.7217	-0.0094	0.0166	0.5722	-0.0302	0.0174	0.0828304	0.0148	0.0249	0.5521	0.0196	0.0435	0.6532
rs1368546	T	C	0.0072	0.0139	0.6041	0.0063	0.015	0.6715	-0.0028	0.0127	0.8244	0.0248	0.0666	0.7094	0.011	0.0223	0.6204	0.0032	0.0143	0.8225	-0.0061	0.0092	0.5047	0.0317	0.0355	0.3722	0.0097	0.0152	0.5233	0.0032	0.0159	0.8426	0.0135	0.0229	0.5554	0.0331	0.0399	0.4074
rs1392816	C	T	0.0196	0.0145	0.1755	0.0498	0.0156	0.00141	0.0251	0.0132	0.0579295	0.0277	0.0697	0.6912	-0.0007	0.0232	0.977	0.0292	0.0149	0.0509202	0.005	0.0096	0.6022	0.0166	0.037	0.654501	0.0052	0.0158	0.741199	0.0203	0.0167	0.2229	0.016	0.0239	0.5038	-0.047	0.0416	0.2587
rs139881447	A	T	0.0524	0.0677	0.439	0.0052	0.0725	0.9423	0.049	0.0618	0.4281	-0.0258	0.326	0.9369	0.2267	0.1083	0.0363999	0.0745	0.0697	0.2845	0.0876	0.0449	0.0510105	-0.1926	0.1724	0.2639	0.0648	0.0738	0.3796	0.1132	0.0774	0.1434	0.1448	0.1118	0.1954	0.2792	0.194	0.15
rs141547796	G	A	0.0238	0.0188	0.2071	0.0088	0.0205	0.6671	0.0042	0.0172	0.807	-0.125	0.0909	0.1691	0.0138	0.0305	0.6511	0.0178	0.0195	0.3625	0.0071	0.0125	0.5729	0.0334	0.0481	0.4876	0.0315	0.0207	0.129	-0.0042	0.0217	0.8453	0.0585	0.0315	0.0638396	0.0825	0.0538	0.1254
rs141655075	C	T	-0.0578	0.0232	0.01278	-0.0591	0.0252	0.0190401	-0.0387	0.0213	0.0689208	0.0134	0.1114	0.9043	0.0308	0.0375	0.4117	0.0004	0.024	0.987	-0.013	0.0155	0.4013	-0.0517	0.0596	0.3853	-0.0075	0.0256	0.768599	-0.0257	0.0268	0.3373	-0.0329	0.0385	0.393	0.0047	0.0672	0.944
rs146852038	G	A	0.0277	0.0171	0.1062	0.0268	0.0187	0.1517	0.0127	0.0156	0.4165	-0.0803	0.0798	0.3144	-0.0169	0.0289	0.559399	-0.0146	0.0179	0.4154	0.015	0.0118	0.2045	-0.0277	0.0445	0.533801	0.0122	0.0191	0.5233	0.0187	0.0193	0.3346	-0.0309	0.0295	0.2953	-0.0574	0.0515	0.2659
rs147633738	C	T	-0.0139	0.0359	0.699	-0.059	0.0382	0.1223	-0.0244	0.0327	0.4554	0.0451	0.1709	0.792	0.0582	0.0569	0.3066	-0.0789	0.0367	0.0314702	-0.0517	0.0237	0.02914	-0.15	0.0911	0.0996506	-0.0431	0.0389	0.2674	-0.0056	0.041	0.8906	-0.12	0.0583	0.0395103	-0.173	0.1027	0.0920895
rs147725178	C	T	0.0031	0.0413	0.9399	0.1067	0.0438	0.01487	0.011	0.0375	0.7685	-0.125	0.1976	0.527	-0.0987	0.0655	0.1319	0.081	0.0424	0.0562005	-0.0102	0.0271	0.7074	0.1067	0.1062	0.3151	0.0228	0.0449	0.611599	-0.0222	0.0473	0.6391	-0.0298	0.0674	0.6584	0.0091	0.1184	0.9387
rs148544378	C	T	0.0367	0.1065	0.730299	0.1807	0.1135	0.1115	-0.0059	0.0966	0.9513	-0.4727	0.5151	0.3588	-0.1204	0.1697	0.4781	-0.0046	0.1096	0.9668	0.2138	0.071	0.00257899	-0.1287	0.277	0.6423	-0.0689	0.1151	0.5496	0.0813	0.1223	0.5061	-0.1939	0.1718	0.2591	0.1367	0.3104	0.659601
rs1516172	C	G	0.0032	0.0182	0.8613	0.0353	0.0196	0.0721107	0.0122	0.0166	0.4614	0.0023	0.0873	0.9788	0.004	0.0292	0.89	0.0516	0.0187	0.00586503	0.0046	0.012	0.704901	-0.0184	0.0464	0.691801	0.0085	0.0199	0.667899	-0.0044	0.0208	0.832	-0.0489	0.03	0.1034	-0.0103	0.0521	0.844
rs1585634	G	C	-0.0222	0.0173	0.1991	-0.0168	0.0186	0.3675	-0.0098	0.0158	0.534101	0.0762	0.0828	0.3576	-0.024	0.0277	0.3863	-0.0059	0.0178	0.7382	-0.0016	0.0115	0.8869	0.009	0.0442	0.838	-0.0137	0.0189	0.4701	-0.006	0.0198	0.7622	-0.036	0.0285	0.2066	0.0243	0.0497	0.6241
rs1609598	C	T	-0.0119	0.014	0.3939	-0.0339	0.0151	0.0244602	-0.0298	0.0128	0.0194299	0.0478	0.0671	0.4764	-0.0028	0.0224	0.9018	-0.0155	0.0144	0.2842	-0.0184	0.0093	0.04783	-0.0203	0.0357	0.5695	-0.0166	0.0153	0.2793	-0.0096	0.0161	0.553	0.003	0.0231	0.8953	-0.0838	0.0402	0.0369403
rs1866710	A	G	-0.0225	0.0171	0.1875	-0.0075	0.0184	0.681601	-0.0189	0.0156	0.2266	-0.0043	0.0819	0.958	-0.0097	0.0274	0.723501	-0.006	0.0176	0.7323	-0.0163	0.0113	0.1492	-0.059	0.0437	0.177	-0.0257	0.0187	0.1691	-0.0026	0.0196	0.8928	-0.0301	0.0281	0.285	-0.0415	0.049	0.3976
rs1925686	G	A	0.0167	0.0142	0.2422	0.0281	0.0154	0.0681506	0.012	0.013	0.3566	0.0456	0.0684	0.5045	0.0015	0.0228	0.9476	-0.0066	0.0147	0.6553	0.0086	0.0095	0.3653	0.0388	0.0364	0.287	-0.0276	0.0156	0.0763097	-0.0083	0.0164	0.6132	0.0185	0.0235	0.4307	0.0543	0.0409	0.1842
rs1931262	T	C	0.0128	0.0139	0.3548	-0.0049	0.0149	0.742299	0.0161	0.0126	0.2041	0.0679	0.0664	0.307	-0.0037	0.0222	0.8684	0.0227	0.0143	0.1127	-0.0108	0.0092	0.241	0.0499	0.0354	0.1595	0.0148	0.0152	0.3311	0.0161	0.0159	0.3133	0.0047	0.0229	0.836	-0.0094	0.0398	0.8122
rs198310	A	T	0.0131	0.016	0.4151	0.0118	0.0172	0.493	0.0118	0.0146	0.4195	-0.1024	0.0768	0.1824	-0.0411	0.0257	0.1097	-0.0053	0.0165	0.749	0.0058	0.0106	0.5841	-0.0561	0.041	0.1713	0.0068	0.0175	0.697	-0.0127	0.0184	0.4894	-0.0067	0.0265	0.8011	-0.0224	0.0461	0.6273
rs1991651	C	G	0.0352	0.0188	0.0607198	-0.0161	0.0203	0.428	0.0004	0.0171	0.9797	0.1621	0.091	0.0749204	-0.011	0.0302	0.714301	0.0599	0.0193	0.00194599	-0.0001	0.0125	0.9914	0.0648	0.0481	0.1781	-0.003	0.0205	0.8839	0.0197	0.0216	0.3606	-0.0098	0.0311	0.7538	0.0609	0.0539	0.2581
rs2014149	T	C	-0.0019	0.0138	0.8915	-0.0161	0.0149	0.2791	0.0072	0.0126	0.5687	-0.0251	0.0662	0.7048	0.0105	0.0221	0.6341	0.0025	0.0142	0.8596	0.0041	0.0091	0.654699	-0.008	0.0353	0.8216	-0.0078	0.0151	0.6055	0.001	0.0158	0.949	-0.0309	0.0228	0.1751	-0.027	0.0396	0.4947
rs2084572	A	G	0.005	0.014	0.7219	-0.0125	0.0152	0.4108	0.0069	0.0128	0.5881	-0.0991	0.0673	0.141	-0.0104	0.0226	0.6443	0.0289	0.0145	0.0458395	-0.0163	0.0093	0.0797407	-0.0134	0.0359	0.708401	-0.0064	0.0154	0.6758	0.0246	0.0161	0.1273	0.0001	0.0232	0.9964	-0.031	0.0404	0.443
rs2091377	C	T	0.0044	0.0138	0.7504	0.0185	0.0149	0.2123	0.0113	0.0126	0.3683	-0.0937	0.0662	0.1573	0.0528	0.0221	0.01692	-0.0044	0.0142	0.7592	0.017	0.0092	0.0637999	0.0077	0.0353	0.8265	0.0226	0.0151	0.1344	0.0047	0.0158	0.7651	0.0432	0.0228	0.0580698	-0.0213	0.0396	0.5911
rs2093623	G	A	-0.0074	0.0137	0.589	0.0137	0.0148	0.354	0.0057	0.0126	0.650401	0.0808	0.0661	0.2219	-0.0013	0.0221	0.9529	0.0009	0.0142	0.9487	0.0073	0.0091	0.4266	-0.0336	0.0352	0.339	-0.0234	0.0151	0.1203	-0.0147	0.0158	0.3515	0.0072	0.0227	0.751	0.0158	0.0396	0.6897
rs2174752	G	T	0.0024	0.0138	0.8605	0.0227	0.0149	0.1271	0.001	0.0126	0.9363	-0.0543	0.0662	0.4118	-0.0073	0.0221	0.742499	-0.0003	0.0142	0.9839	-0.0082	0.0092	0.3721	0.0284	0.0353	0.4217	0.0042	0.0151	0.781101	0.015	0.0159	0.3442	-0.0267	0.0228	0.2411	0.0145	0.0397	0.7141
rs2188151	G	T	0.0019	0.0147	0.8989	0.0023	0.0158	0.8842	0.0035	0.0134	0.7949	-0.0299	0.0705	0.6711	-0.0134	0.0235	0.5679	-0.0011	0.0151	0.9405	-0.0122	0.0097	0.2077	-0.0161	0.0375	0.6688	0.0172	0.0161	0.2848	0.0361	0.0169	0.0322597	-0.0195	0.0242	0.4216	0.0407	0.0421	0.3332
rs222440	T	C	-0.0083	0.019	0.661301	-0.0025	0.0204	0.9027	-0.001	0.0173	0.9522	-0.0221	0.0908	0.8075	0.0145	0.0303	0.631401	0.006	0.0196	0.7596	0.0097	0.0125	0.4397	-0.0146	0.0486	0.763901	-0.0123	0.0207	0.552199	0.0505	0.0218	0.0205102	0.0624	0.0312	0.0453398	0.0392	0.0544	0.4718
rs2274568	G	A	-0.0383	0.0142	0.00673302	-0.0259	0.0152	0.0894396	-0.014	0.0129	0.278	0.0018	0.0681	0.9786	-0.0006	0.0227	0.9794	-0.0126	0.0146	0.3897	-0.0027	0.0094	0.769699	-0.001	0.0363	0.9787	-0.0171	0.0155	0.2702	-0.0085	0.0163	0.6028	-0.0221	0.0234	0.3442	-0.0175	0.0407	0.6664
rs2278480	T	C	-0.0272	0.0149	0.0672605	-0.0359	0.0161	0.02536	-0.0101	0.0136	0.4582	0.0728	0.0714	0.3078	-0.0369	0.0239	0.1223	-0.0006	0.0154	0.97	-0.0061	0.0099	0.534399	-0.0011	0.0381	0.976	-0.0088	0.0163	0.5881	-0.0351	0.0171	0.04018	-0.0322	0.0246	0.1905	0.0056	0.0428	0.8967
rs2279574	C	A	0.0062	0.0142	0.661899	-0.0035	0.0152	0.8185	0.0016	0.0129	0.8996	0.1949	0.0679	0.00411898	0.0364	0.0227	0.109	0.0068	0.0146	0.6391	-0.0197	0.0094	0.0362001	-0.0148	0.0363	0.682801	-0.0032	0.0155	0.8356	0.0088	0.0163	0.590101	0.002	0.0234	0.9315	-0.0332	0.0407	0.4146
rs2397678	A	G	-0.0009	0.015	0.9543	0.007	0.0162	0.666201	-0.0015	0.0137	0.9134	-0.1406	0.0724	0.0521003	-0.0262	0.0242	0.2783	-0.0104	0.0155	0.504001	0.0039	0.01	0.6941	0.0016	0.0384	0.9665	0.0169	0.0165	0.3041	-0.0001	0.0173	0.996	-0.0093	0.0249	0.7099	0.0211	0.0432	0.626299
rs2406374	C	T	0.0004	0.0158	0.9809	0.0127	0.017	0.4539	0.0084	0.0144	0.559899	-0.0604	0.0753	0.4224	-0.0064	0.0252	0.7988	0.0195	0.0162	0.2296	-0.0159	0.0105	0.1274	-0.0486	0.0403	0.2274	0.0007	0.0172	0.9694	0.0009	0.0181	0.9597	0.009	0.0259	0.727601	-0.0131	0.0453	0.7719
rs245753	T	C	0.0169	0.0144	0.2406	-0.0144	0.0155	0.3501	-0.0023	0.0131	0.8634	-0.0189	0.0689	0.7842	-0.0137	0.023	0.5521	-0.0197	0.0148	0.1849	-0.0241	0.0095	0.0116899	-0.0186	0.0367	0.6132	-0.029	0.0157	0.0653507	0.001	0.0165	0.9518	-0.0028	0.0238	0.9047	-0.0053	0.0412	0.8972
rs2612029	T	C	0.0156	0.0225	0.4894	0.0341	0.0241	0.1573	0.0156	0.0205	0.4469	-0.0875	0.1086	0.4204	-0.0164	0.036	0.6486	0.0227	0.0232	0.3284	0.0185	0.0149	0.2145	0.0068	0.0576	0.9067	0.0173	0.0246	0.4827	-0.0163	0.0259	0.5295	-0.0484	0.037	0.191	-0.0105	0.0649	0.871
rs2650705	A	G	-0.0151	0.0215	0.4826	-0.0003	0.0231	0.9901	-0.006	0.0197	0.7617	-0.0612	0.103	0.5526	-0.0411	0.0345	0.2329	-0.0039	0.0222	0.8606	0.0001	0.0143	0.9972	-0.031	0.0554	0.5757	0.0578	0.0235	0.0139901	-0.0262	0.0248	0.2894	0.0158	0.0353	0.6556	0.0681	0.0622	0.2735
rs2694934	A	G	0.0302	0.0164	0.0649905	0.0054	0.0176	0.7582	0.0206	0.015	0.1689	-0.1694	0.0786	0.0312097	0.0221	0.0263	0.3995	0.0342	0.0169	0.0430695	-0.0112	0.0109	0.305	0.032	0.0419	0.4458	0.0067	0.0179	0.7082	0.015	0.0188	0.4246	0.0066	0.0271	0.808	0.0796	0.0471	0.0910395
rs28406364	C	T	-0.0497	0.0139	0.0003555	-0.0532	0.015	0.000375198	-0.0447	0.0127	0.000433102	0.0301	0.0668	0.651799	0.0042	0.0223	0.8495	-0.0025	0.0144	0.8609	-0.0414	0.0092	7.35208e-06	-0.0247	0.0356	0.4878	-0.034	0.0152	0.0257502	-0.0277	0.016	0.08323	0.0272	0.023	0.2359	0.0274	0.0399	0.4925
rs2870488	T	C	0.0032	0.0139	0.8203	-0.0161	0.015	0.2853	-0.0106	0.0127	0.4021	-0.0134	0.0667	0.8406	0.0396	0.0223	0.0753998	-0.0075	0.0143	0.6005	0.0152	0.0092	0.09977	0.0822	0.0355	0.0205499	0.001	0.0152	0.9482	0.0088	0.016	0.58	-0.0091	0.023	0.6912	-0.0083	0.0399	0.8348
rs28858382	C	G	0.0022	0.0149	0.8835	0.0242	0.016	0.1312	0.0149	0.0136	0.2757	0.0579	0.0715	0.4179	-0.0056	0.0239	0.8136	0.0113	0.0154	0.462701	-0.0062	0.0099	0.5317	0.0796	0.0382	0.0370399	0.0301	0.0163	0.0650999	-0.0035	0.0172	0.8385	0.0265	0.0246	0.2806	-0.0389	0.0429	0.3652
rs28929474	C	T	-0.0097	0.0504	0.8466	-0.02	0.0535	0.708	0.016	0.046	0.7281	-0.4546	0.2394	0.0575705	-0.175	0.0794	0.0275201	0.0018	0.052	0.9717	0.0248	0.033	0.4529	-0.1869	0.1289	0.1472	0.0265	0.055	0.6297	0.1006	0.0581	0.0833604	-0.2305	0.082	0.00495701	0.077	0.1448	0.5946
rs2910032	C	T	0.0042	0.0139	0.7643	-0.0121	0.0149	0.4169	0.0062	0.0127	0.622401	0.0034	0.0667	0.9589	0.0326	0.0223	0.143	0.0137	0.0143	0.339	-0.0068	0.0092	0.4596	0.0123	0.0355	0.728501	0.0362	0.0152	0.01738	0.0134	0.016	0.4011	0.0397	0.023	0.0838494	0.0924	0.04	0.02082
rs3007104	G	A	-0.0053	0.0144	0.7127	0.0003	0.0156	0.9856	0.0091	0.0132	0.4882	0.011	0.0694	0.874	0.0418	0.0232	0.0713904	-0.0051	0.0149	0.73	-0.0162	0.0096	0.0910395	0.0583	0.037	0.1146	-0.0237	0.0158	0.1334	-0.0023	0.0166	0.8909	0.0104	0.0238	0.662101	-0.0759	0.0414	0.0668898
rs341521	G	A	0.0123	0.0159	0.4377	-0.0001	0.017	0.9951	-0.0048	0.0145	0.7428	-0.1301	0.0761	0.0873494	0.0219	0.0253	0.3883	-0.0038	0.0163	0.8164	-0.0017	0.0105	0.8695	0.0208	0.0406	0.6092	0.0059	0.0173	0.732399	0.0196	0.0182	0.2828	0.0542	0.0261	0.0377103	-0.0164	0.0457	0.720299
rs34804222	A	G	0.0226	0.0139	0.104	0.0357	0.015	0.017	0.0235	0.0127	0.0639396	-0.0022	0.0669	0.9737	0.0466	0.0223	0.0369003	0.0286	0.0143	0.0460702	0.0253	0.0092	0.00628001	-0.0183	0.0356	0.6065	0.0205	0.0152	0.1773	0.0308	0.016	0.0543	0.0063	0.023	0.782899	0.0105	0.0401	0.792301
rs34811474	G	A	0.0288	0.0164	0.0802195	0.0566	0.0177	0.00140401	0.0209	0.015	0.1633	0.1012	0.0785	0.1971	0.0104	0.0264	0.6939	0.0157	0.017	0.354	0.0476	0.0109	1.30299e-05	0.0399	0.0419	0.3412	0.0273	0.018	0.129	0.029	0.0189	0.1253	-0.0379	0.0271	0.1618	0.021	0.0472	0.655799
rs34880764	A	AG	0.0147	0.0149	0.3235	0.0062	0.016	0.699301	0.0173	0.0136	0.2027	-0.0895	0.0714	0.2102	-0.0094	0.0238	0.6945	0.0181	0.0153	0.2377	0.0156	0.0099	0.1144	0.0131	0.038	0.729201	0.0201	0.0163	0.2171	0.026	0.0171	0.1289	-0.0008	0.0245	0.9755	-0.0059	0.0427	0.8909
rs35508442	C	CA	0.0209	0.0139	0.1317	0.0139	0.015	0.3545	0.0202	0.0127	0.1115	-0.0412	0.0666	0.5366	0.0137	0.0223	0.5373	-0.0107	0.0143	0.4565	-0.0066	0.0092	0.4773	-0.0137	0.0355	0.6991	0.0198	0.0152	0.1942	0.0024	0.016	0.8799	0.0255	0.023	0.2669	-0.0225	0.0398	0.5718
rs35851551	A	G	0.0538	0.0293	0.0663804	0.0219	0.0313	0.4829	0.0303	0.0268	0.2572	-0.2853	0.1391	0.0402504	0.0259	0.0471	0.582801	0.0606	0.0303	0.04583	0.0715	0.0195	0.000235901	-0.0233	0.0748	0.755699	0.0356	0.0321	0.2686	0.0298	0.0337	0.377	0.0209	0.0484	0.665001	-0.0586	0.0841	0.4859
rs35918434	T	C	0.0004	0.0152	0.9783	-0.0069	0.0164	0.672699	-0.0073	0.0138	0.596499	-0.0641	0.0729	0.3794	-0.041	0.0244	0.0936505	-0.0123	0.0157	0.4336	-0.0138	0.0101	0.1704	0.0049	0.039	0.899	0.0044	0.0167	0.7922	0.0027	0.0175	0.8788	-0.0223	0.0251	0.3755	0.0576	0.0437	0.1878
rs359243	T	C	-0.0185	0.0143	0.198	-0.0038	0.0155	0.8068	-0.0102	0.0131	0.4335	-0.125	0.0688	0.0692596	-0.0236	0.023	0.3051	0.0094	0.0148	0.525	-0.0052	0.0095	0.5819	-0.0335	0.0367	0.3611	-0.0187	0.0157	0.2323	0.0028	0.0165	0.8636	0.0197	0.0237	0.406	-0.004	0.0413	0.9226
rs372420182	C	T	0.0142	0.0289	0.624001	0.053	0.0318	0.0954201	-0.0284	0.0264	0.2814	-0.0523	0.1402	0.709099	0.0168	0.0468	0.718899	0.0012	0.0299	0.9682	-0.0031	0.0193	0.8742	-0.0517	0.0742	0.4861	-0.0171	0.0319	0.5915	-0.0278	0.0332	0.4018	0.037	0.0485	0.4455	-0.0061	0.0834	0.942
rs3896224	A	G	-0.0029	0.0138	0.834	-0.0031	0.0148	0.8366	0.0055	0.0126	0.6604	0.0974	0.0661	0.1404	0.011	0.0221	0.618899	-0.0067	0.0142	0.638	-0.0092	0.0092	0.3147	-0.0015	0.0352	0.9664	0.0069	0.0151	0.6479	-0.0059	0.0158	0.7105	0.0373	0.0228	0.1009	-0.0105	0.0396	0.7907
rs410520	C	T	-0.016	0.0141	0.2567	0.0284	0.0152	0.061	0.0102	0.0129	0.428	0.0942	0.0675	0.1631	0.0238	0.0226	0.2915	0.0328	0.0145	0.0237602	0.0072	0.0094	0.4417	0.0394	0.036	0.2739	0.0036	0.0154	0.8133	0.0142	0.0162	0.3815	0.0339	0.0232	0.144	0.0045	0.0405	0.9118
rs4334682	T	C	0.0103	0.0207	0.62	0.0247	0.0223	0.2685	0.0027	0.0189	0.8872	-0.0969	0.0993	0.329	0.0324	0.0332	0.3287	0.0193	0.0214	0.3654	0.0103	0.0138	0.4557	0.0578	0.0531	0.2763	-0.0021	0.0227	0.9259	0.0124	0.0238	0.6038	-0.0365	0.0343	0.2875	0.0482	0.0594	0.4173
rs4439537	T	C	0.0258	0.0137	0.0602795	0.0219	0.0148	0.1395	0.0243	0.0125	0.0529602	0.0371	0.0659	0.5734	-0.0083	0.022	0.705601	0.0043	0.0142	0.7621	0.002	0.0091	0.8253	-0.0017	0.0352	0.9623	0.0292	0.015	0.0521099	-0.0069	0.0158	0.662599	0.0111	0.0227	0.6257	0.013	0.0395	0.7426
rs4702	G	A	-0.0478	0.0139	0.000569994	-0.0407	0.0149	0.00636502	-0.0463	0.0127	0.0002561	-0.0452	0.0664	0.4961	0.024	0.0222	0.2789	0.0003	0.0143	0.9853	-0.0374	0.0092	4.80098e-05	-0.0472	0.0355	0.1835	-0.0392	0.0152	0.00991311	-0.0371	0.0159	0.0201002	-0.0255	0.0229	0.2658	-0.0406	0.0398	0.3076
rs4730883	C	A	0.0022	0.0139	0.8759	-0.0061	0.0149	0.682501	0.004	0.0126	0.7483	0.0537	0.0664	0.4191	0.0058	0.0222	0.7956	-0.009	0.0143	0.5277	-0.0067	0.0092	0.4654	0.0061	0.0354	0.8626	0.0241	0.0151	0.1117	-0.0122	0.0159	0.4414	-0.0012	0.0229	0.9593	-0.0501	0.0397	0.2073
rs4800204	C	T	-0.003	0.0137	0.8253	-0.0041	0.0149	0.7833	-0.0069	0.0126	0.5825	-0.005	0.066	0.9399	-0.0341	0.0221	0.1226	-0.0085	0.0142	0.5497	0.0027	0.0091	0.7712	-0.008	0.0352	0.8211	-0.015	0.015	0.3176	0.0006	0.0158	0.9699	0.0534	0.0227	0.01883	-0.0261	0.0396	0.5091
rs4804512	A	G	-0.0032	0.0146	0.8286	-0.0028	0.0158	0.8591	0.0319	0.0133	0.0165299	0.0208	0.0703	0.767499	0.0164	0.0234	0.4849	0.0271	0.0151	0.0717398	0.0035	0.0097	0.715899	-0.0046	0.0374	0.9029	0.0189	0.016	0.2374	0.027	0.0168	0.1078	0.0758	0.0242	0.001714	-0.0607	0.042	0.1485
rs4868800	G	T	0.008	0.0141	0.5697	-0.0213	0.0152	0.1614	0.0076	0.0129	0.5549	0.0706	0.0679	0.2987	0.0004	0.0226	0.9871	-0.0101	0.0146	0.4884	-0.0027	0.0094	0.772499	-0.024	0.0361	0.506499	-0.0115	0.0155	0.4563	-0.0233	0.0163	0.1522	-0.0144	0.0233	0.5385	0.0084	0.0405	0.8352
rs4952343	A	G	0.0275	0.014	0.0489903	-0.0084	0.015	0.575	0.0293	0.0127	0.02151	-0.0768	0.0672	0.2529	0.0192	0.0224	0.3918	-0.0036	0.0144	0.8004	0.0083	0.0093	0.369	-0.0578	0.0358	0.1065	-0.0021	0.0153	0.8906	0.0286	0.016	0.0742694	-0.0128	0.0231	0.5802	0.0395	0.0402	0.3252
rs4961705	G	C	0.0086	0.0149	0.5626	-0.0026	0.016	0.8688	-0.0098	0.0135	0.4677	0.0802	0.0714	0.2611	-0.022	0.0238	0.3542	-0.0049	0.0153	0.7504	0.0101	0.0098	0.3024	0.0842	0.038	0.0266502	-0.0072	0.0162	0.657201	0.0077	0.0171	0.6505	0.0374	0.0245	0.1261	0.018	0.0427	0.6732
rs56306056	G	A	0.0054	0.0174	0.7571	-0.0307	0.0189	0.1041	0.0188	0.0159	0.2393	0.0426	0.0839	0.611299	-0.0098	0.0281	0.726501	0.0082	0.018	0.6477	-0.0102	0.0116	0.3779	0.0036	0.0447	0.9366	-0.0046	0.0192	0.81	0.0281	0.0201	0.163	-0.0245	0.0289	0.3967	0.0857	0.0504	0.0891805
rs56392241	A	C	-0.0057	0.0143	0.6917	-0.0456	0.0154	0.00296797	0.0009	0.013	0.9419	-0.0107	0.0686	0.876	-0.0092	0.0228	0.686	-0.014	0.0147	0.3427	0.0019	0.0095	0.842	0.0246	0.0365	0.5007	0.009	0.0156	0.5658	0.015	0.0164	0.361	-0.0189	0.0235	0.4231	-0.0483	0.0409	0.2381
rs56393977	G	T	-0.0032	0.0239	0.8932	0.027	0.0257	0.2923	-0.0057	0.0218	0.7931	-0.055	0.1151	0.632799	-0.0228	0.0382	0.5506	0.0185	0.0246	0.4529	0.0323	0.0159	0.0418398	0.0979	0.0615	0.1115	-0.0018	0.0262	0.9466	-0.0105	0.0275	0.7028	0.025	0.0394	0.5257	0.0675	0.0689	0.3272
rs57945129	C	T	-0.0253	0.0167	0.1301	-0.0156	0.0181	0.3895	-0.0183	0.0153	0.2295	-0.0213	0.0803	0.7906	-0.0175	0.0269	0.5155	-0.0243	0.0172	0.1591	-0.0193	0.0111	0.0829392	-0.0224	0.0427	0.5991	-0.0087	0.0183	0.6339	0.0112	0.0192	0.561399	-0.0452	0.0277	0.103	-0.0024	0.048	0.9602
rs590414	A	T	0.0237	0.0138	0.0856407	0.0073	0.0149	0.621901	0.0092	0.0126	0.4657	0.0224	0.0661	0.7348	-0.0202	0.0222	0.3628	0.0055	0.0142	0.6968	0.0243	0.0092	0.00804396	-0.0431	0.0353	0.2221	-0.0106	0.0151	0.4817	0.0024	0.0159	0.8805	-0.0082	0.0228	0.7183	-0.0586	0.0396	0.1394
rs59957074	T	TGTTTTA	0.002	0.0139	0.8826	0.0068	0.015	0.6516	-0.0237	0.0127	0.0616794	0.0258	0.0666	0.698601	0.03	0.0223	0.1786	0.0183	0.0143	0.2004	0.012	0.0092	0.1944	0.0025	0.0354	0.9434	0.0069	0.0152	0.6513	-0.0289	0.0159	0.0701601	-0.0082	0.023	0.7206	-0.0078	0.0398	0.8451
rs6058613	C	G	-0.0471	0.0209	0.0242003	-0.0476	0.0224	0.0338602	-0.0588	0.0191	0.00202502	0.0209	0.1004	0.8349	-0.034	0.0335	0.3098	-0.0749	0.0215	0.000508604	-0.0344	0.0138	0.01281	-0.0851	0.0534	0.111	-0.0462	0.0229	0.0432504	-0.0553	0.024	0.0213398	-0.0333	0.0345	0.3344	-0.0782	0.0599	0.1913
rs61856978	T	C	-0.0209	0.015	0.1632	-0.014	0.0161	0.3859	-0.0153	0.0136	0.2616	0.0192	0.0718	0.7896	-0.0031	0.0239	0.8974	-0.0247	0.0154	0.1092	0.0102	0.0099	0.3033	-0.0211	0.0383	0.5817	-0.0141	0.0164	0.3883	-0.0399	0.0172	0.0202302	-0.0375	0.0247	0.1286	0.0379	0.0429	0.377
rs61960829	G	A	-0.0459	0.0434	0.2902	-0.0427	0.0464	0.3573	-0.0085	0.0396	0.8301	-0.196	0.2086	0.3474	-0.0317	0.0691	0.646501	0.0161	0.0446	0.7185	-0.0159	0.0288	0.581201	0.0288	0.1113	0.7958	0.0139	0.0471	0.7687	0.0013	0.0497	0.9786	0.1141	0.071	0.1081	-0.1503	0.1248	0.2285
rs62180269	T	C	0.0154	0.019	0.4155	0.0131	0.0205	0.523801	0.0065	0.0173	0.708699	0.0574	0.0915	0.530401	-0.0397	0.0306	0.1945	0.0148	0.0197	0.4513	-0.0101	0.0126	0.4233	-0.0077	0.0487	0.8744	0.0001	0.0208	0.9944	-0.0045	0.0218	0.8352	-0.0358	0.0315	0.2561	0.0025	0.0545	0.9633
rs62599791	G	A	-0.0255	0.0148	0.08389	-0.0268	0.0162	0.0980889	-0.0243	0.0134	0.0692899	-0.0295	0.0681	0.6648	-0.0184	0.0248	0.4567	-0.0065	0.0153	0.673501	-0.0055	0.0101	0.5894	-0.0507	0.0381	0.1835	0.002	0.0163	0.9026	-0.0035	0.0166	0.8344	0.0233	0.0253	0.3572	0.0604	0.044	0.1696
rs6445264	G	A	-0.0188	0.0148	0.2016	-0.0128	0.016	0.4246	-0.0158	0.0135	0.2408	-0.071	0.071	0.3176	0.0418	0.0237	0.0782204	-0.0188	0.0153	0.2174	0.002	0.0098	0.8385	0.0093	0.0379	0.8063	-0.0117	0.0162	0.4697	-0.0202	0.017	0.2357	0.0212	0.0245	0.3853	-0.0459	0.0426	0.2804
rs6550942	C	T	-0.0018	0.0199	0.9275	0.043	0.0214	0.04476	-0.0079	0.0182	0.665001	0.0636	0.0952	0.5042	0.0367	0.0319	0.2492	0.0093	0.0205	0.650801	-0.019	0.0132	0.1503	-0.0758	0.0509	0.1364	-0.0077	0.0217	0.723601	-0.0409	0.0229	0.0738108	-0.0378	0.0327	0.2481	-0.0785	0.0573	0.1706
rs6586405	C	A	-0.0213	0.0149	0.1527	-0.0022	0.016	0.8886	-0.0233	0.0136	0.0869101	-0.1181	0.0714	0.0978904	0.0422	0.0238	0.0769502	-0.0229	0.0153	0.1353	-0.0076	0.0099	0.445	-0.1112	0.0381	0.00352598	-0.0248	0.0163	0.1282	-0.0099	0.0171	0.562999	0.0278	0.0245	0.2576	-0.018	0.0428	0.6736
rs6637831	G	A	0.0013	0.0109	0.9031	-0.0008	0.012	0.9485	0.0036	0.0099	0.7135	-0.0243	0.0511	0.6346	0.0132	0.0185	0.4745	0.0072	0.0114	0.5281	-0.0055	0.0075	0.4683	0.0114	0.0283	0.6857	-0.0042	0.0121	0.732	0.002	0.0123	0.8701	0.0088	0.0189	0.6409	0.0409	0.0328	0.2113
rs6719762	T	C	-0.0118	0.0142	0.403	0.0058	0.0152	0.7047	-0.0063	0.0129	0.6267	-0.0627	0.0678	0.3553	0.0212	0.0227	0.3495	-0.0126	0.0146	0.3868	-0.0089	0.0094	0.3445	-0.046	0.0361	0.2034	-0.0196	0.0155	0.2066	-0.0194	0.0163	0.234	-0.0007	0.0234	0.9748	-0.0933	0.0406	0.0215899
rs6748341	C	G	-0.016	0.0151	0.2882	-0.0161	0.0163	0.3221	-0.0236	0.0138	0.0870903	0.04	0.0726	0.5818	0.0338	0.0242	0.1627	0.0125	0.0156	0.4214	-0.0024	0.01	0.8136	0.0093	0.0386	0.8101	-0.0069	0.0165	0.6743	-0.0453	0.0173	0.00894499	0.025	0.025	0.3161	-0.0191	0.0434	0.6598
rs6764919	G	A	0.0151	0.0157	0.3348	-0.0057	0.0169	0.734999	-0.0046	0.0143	0.746	-0.0543	0.0752	0.4708	-0.047	0.0251	0.0612506	-0.0052	0.0161	0.745	0.0151	0.0104	0.1476	-0.0134	0.0399	0.736901	0.0303	0.0171	0.0770708	0.0031	0.018	0.8648	-0.0085	0.0259	0.743901	0.0443	0.0449	0.3244
rs67723420	T	A	-0.016	0.0145	0.2709	0.035	0.0156	0.02524	-0.012	0.0133	0.3666	-0.1089	0.07	0.1197	0.0113	0.0234	0.6285	-0.0042	0.015	0.7783	0.0221	0.0097	0.02192	0.0579	0.0372	0.1198	-0.0028	0.0159	0.8587	0.0277	0.0167	0.0975192	0.0283	0.0241	0.2395	0.0099	0.0418	0.8133
rs6797231	G	C	-0.0284	0.0153	0.0635302	-0.0264	0.0165	0.1083	-0.0073	0.014	0.6025	-0.0878	0.0732	0.2299	-0.0366	0.0245	0.1344	-0.0638	0.0158	5.08604e-05	-0.0059	0.0101	0.564	0.0079	0.0391	0.8406	-0.0077	0.0167	0.646001	0.0109	0.0176	0.5364	-0.0288	0.0252	0.2525	0.0431	0.044	0.3271
rs6966898	C	T	-0.0003	0.0149	0.9828	-0.0211	0.016	0.1865	0.0014	0.0136	0.9172	-0.0287	0.0716	0.6886	-0.0313	0.0238	0.1892	-0.0139	0.0154	0.3652	-0.0228	0.0099	0.02082	0.0163	0.0382	0.669	-0.0121	0.0163	0.4596	0.0012	0.0171	0.9445	-0.0217	0.0246	0.3776	-0.0009	0.0428	0.9825
rs7008955	T	G	-0.0205	0.0138	0.1363	-0.0082	0.0148	0.580801	-0.0185	0.0126	0.1418	-0.0169	0.0661	0.7979	-0.0148	0.0221	0.5028	0.0133	0.0142	0.3482	0.0001	0.0091	0.989	0.0344	0.0352	0.3288	-0.0257	0.0151	0.0882308	-0.0298	0.0158	0.0599694	-0.0245	0.0227	0.2811	0.0395	0.0395	0.3173
rs702	A	T	-0.0185	0.025	0.4606	-0.0127	0.0269	0.635501	-0.0007	0.0228	0.9751	-0.041	0.119	0.7304	-0.0959	0.04	0.0165501	0.016	0.0257	0.5328	-0.0072	0.0166	0.6647	0.1128	0.0636	0.07615	-0.0015	0.0273	0.9552	0.0031	0.0288	0.9142	0.0378	0.041	0.3569	-0.1213	0.0719	0.0915693
rs7033296	A	T	-0.0525	0.0196	0.00731796	-0.0203	0.021	0.3327	-0.0248	0.0179	0.1647	-0.2124	0.0942	0.0242097	0.05	0.0313	0.1103	-0.0262	0.0202	0.1937	-0.0088	0.0129	0.4955	0.0473	0.0498	0.3415	-0.076	0.0214	0.000380198	-0.0373	0.0225	0.0975596	-0.0259	0.0323	0.4226	0.013	0.056	0.8162
rs705240	C	T	-0.0038	0.0156	0.8067	-0.0209	0.0168	0.2135	0.0089	0.0142	0.5345	-0.0405	0.075	0.5891	0.0192	0.0251	0.444	-0.0233	0.0161	0.1487	-0.0255	0.0104	0.01366	0.0166	0.0399	0.677599	-0.0062	0.0171	0.716699	-0.0055	0.0179	0.758099	-0.0058	0.0258	0.8219	0.0325	0.0448	0.4689
rs7079070	G	A	-0.0267	0.0147	0.0699198	-0.0096	0.0158	0.5426	-0.012	0.0134	0.3713	0.0916	0.0705	0.1935	0.0073	0.0235	0.7567	0.0156	0.0152	0.3044	-0.0141	0.0097	0.1466	0.0431	0.0377	0.2533	-0.0133	0.0161	0.4082	0.0235	0.0169	0.165	-0.0191	0.0242	0.4297	0.0275	0.0424	0.517299
rs7188873	A	G	-0.0015	0.0142	0.9181	0.0173	0.0154	0.2603	0.0149	0.013	0.2505	0.0153	0.0684	0.8233	0.0086	0.0228	0.705801	-0.018	0.0147	0.2192	-0.0019	0.0095	0.8433	0.0003	0.0364	0.9932	0.0055	0.0156	0.725499	0.0148	0.0163	0.3655	0.0268	0.0235	0.2539	0.0613	0.0409	0.1339
rs7236339	G	A	-0.0081	0.016	0.6122	-0.0327	0.0172	0.0580003	-0.0195	0.0146	0.1815	-0.0217	0.0768	0.7778	-0.0384	0.0256	0.1336	0.0052	0.0165	0.753999	-0.0235	0.0106	0.02678	-0.0066	0.0408	0.8711	0.0036	0.0175	0.8386	-0.0057	0.0184	0.7571	0.0093	0.0264	0.724499	0.0399	0.0459	0.3842
rs72631060	C	T	0.113	0.0592	0.05626	-0.1077	0.0614	0.0796508	0.0031	0.0535	0.9536	-0.1378	0.2772	0.6191	-0.0459	0.0921	0.6179	-0.1126	0.0599	0.0600897	0.0315	0.0387	0.4152	0.1084	0.1506	0.4714	-0.055	0.0631	0.3831	0.0367	0.0674	0.5861	0.0362	0.0938	0.699401	0.2173	0.1686	0.1975
rs72674824	T	C	0.0184	0.0144	0.2013	-0.0168	0.0155	0.2782	0.0065	0.0131	0.618399	0.0824	0.069	0.2326	0.0412	0.023	0.0740798	0.0201	0.0148	0.174	0.0026	0.0095	0.785199	0.004	0.0367	0.9133	0.0049	0.0157	0.757801	0.0279	0.0165	0.0914998	-0.0004	0.0237	0.9874	-0.0194	0.0412	0.6382
rs72990858	G	A	0.0202	0.0253	0.4254	0.0254	0.0272	0.3494	0.023	0.0231	0.3192	0.0292	0.1216	0.8103	0.0408	0.0404	0.3126	0.0257	0.0261	0.3245	0.0111	0.0168	0.5085	0.0594	0.0649	0.3596	-0.0218	0.0276	0.4299	0.0325	0.0291	0.263	0.0633	0.0417	0.129	-0.0353	0.0731	0.6296
rs7381195	T	A	-0.0119	0.0143	0.4068	0.0175	0.0154	0.254	-0.0088	0.0131	0.4998	-0.0192	0.0687	0.779701	-0.0024	0.023	0.9153	0.0303	0.0148	0.0400996	-0.0136	0.0095	0.1517	-0.015	0.0366	0.6822	0.0262	0.0157	0.0947196	0.026	0.0165	0.1145	-0.0185	0.0236	0.435	0.0122	0.0412	0.7673
rs7503604	C	A	0.0129	0.0139	0.3533	0.0198	0.015	0.1876	-0.0073	0.0127	0.5653	-0.0036	0.0668	0.9575	0.0166	0.0223	0.4573	-0.0118	0.0144	0.4123	0.0178	0.0092	0.0541901	-0.0009	0.0356	0.9794	0.0067	0.0152	0.660999	0.0091	0.016	0.5716	0.0253	0.023	0.2716	-0.0297	0.04	0.457999
rs7525548	A	T	0.024	0.0137	0.0805898	0.0162	0.0148	0.2727	0.0077	0.0125	0.539499	-0.0262	0.0658	0.6911	-0.0591	0.022	0.00726792	0.0047	0.0142	0.7424	-0.0048	0.0091	0.5985	-0.0031	0.0351	0.9286	0.0246	0.015	0.1018	0.0137	0.0158	0.3836	-0.0102	0.0227	0.6511	0.0282	0.0394	0.474
rs7533341	G	C	0.0026	0.0139	0.8539	0.0187	0.015	0.2131	-0.0014	0.0127	0.9144	0.0387	0.0666	0.5618	-0.0274	0.0223	0.2189	0.0017	0.0143	0.9069	0.0238	0.0092	0.00960793	-0.0047	0.0354	0.8942	-0.0001	0.0152	0.9958	-0.0038	0.0159	0.8109	-0.0418	0.0229	0.0683707	0.003	0.0398	0.94
rs7575189	G	A	-0.0113	0.014	0.4174	0.0189	0.015	0.2086	-0.0082	0.0128	0.5196	-0.0272	0.0671	0.6851	0.0021	0.0224	0.9255	0.0015	0.0144	0.9163	0.0084	0.0093	0.3682	0.0168	0.0358	0.637901	0.0095	0.0153	0.5363	-0.0095	0.0161	0.5531	-0.0192	0.0231	0.4067	0.0282	0.0402	0.4839
rs7618715	G	A	-0.002	0.0146	0.8929	0.0015	0.0157	0.9263	-0.022	0.0134	0.0995405	0.0818	0.0702	0.2435	-0.0097	0.0235	0.6805	-0.0072	0.0151	0.6316	0.005	0.0097	0.6033	0.0624	0.0375	0.0960793	-0.0053	0.016	0.742	-0.029	0.0168	0.0846993	-0.0006	0.0241	0.981	0.0896	0.0421	0.0332399
rs76253389	A	AG	-0.0279	0.0168	0.0952994	0.0141	0.0181	0.4347	-0.0365	0.0153	0.0169899	0.0258	0.0803	0.747599	0.0271	0.027	0.315	0.0146	0.0173	0.3996	-0.0099	0.0111	0.3757	0.0639	0.0428	0.1354	0.0164	0.0183	0.3722	-0.0082	0.0192	0.6707	0.0099	0.0277	0.7214	0.0105	0.0482	0.8278
rs763053	T	C	-0.004	0.0145	0.7835	-0.0451	0.0155	0.00370604	0.0016	0.0132	0.9013	-0.0005	0.0692	0.9938	0.0129	0.0232	0.578801	-0.036	0.0149	0.01557	-0.0134	0.0096	0.1628	-0.0068	0.0369	0.8547	-0.0165	0.0158	0.297	0.0088	0.0166	0.598199	-0.0311	0.0238	0.1915	-0.038	0.0414	0.3582
rs76513770	T	C	0.016	0.0185	0.3871	0.0181	0.0201	0.3668	0.0061	0.0169	0.7175	0.0855	0.0891	0.3375	-0.0045	0.0297	0.8803	0.0403	0.0191	0.0344398	-0.033	0.0123	0.00725204	0.0477	0.0472	0.3121	-0.0232	0.0202	0.2523	0.0063	0.0213	0.7671	-0.0097	0.0306	0.751201	-0.0205	0.0531	0.6989
rs76536952	C	CT	-0.0052	0.0138	0.705	0.0027	0.0149	0.8558	0.002	0.0126	0.8761	0.0089	0.0662	0.8929	0.0128	0.0221	0.5632	-0.0151	0.0142	0.2895	0.0101	0.0092	0.271	-0.02	0.0353	0.5708	-0.0137	0.0151	0.3639	0.0093	0.0159	0.559399	-0.0047	0.0228	0.8378	-0.0244	0.0397	0.5384
rs7671317	G	T	0.0031	0.0144	0.8274	0.0472	0.0155	0.002355	-0.0072	0.0132	0.5833	-0.0948	0.0695	0.1724	0.0139	0.0232	0.550301	0.0107	0.0149	0.4731	0.0023	0.0096	0.8075	0.0318	0.037	0.3901	-0.0043	0.0158	0.7842	0.0088	0.0166	0.5962	-0.0425	0.0239	0.0749497	-0.0425	0.0416	0.3069
rs767943	C	A	-0.0033	0.016	0.8384	-0.0022	0.0173	0.9006	-0.0179	0.0146	0.2226	-0.0316	0.0772	0.6827	0.0096	0.0258	0.711001	-0.0099	0.0165	0.55	-0.0156	0.0107	0.1434	-0.0159	0.041	0.699199	-0.0237	0.0176	0.1765	-0.0247	0.0185	0.1803	0.0257	0.0265	0.3324	0.0558	0.0461	0.2265
rs77214504	A	T	0.0791	0.0515	0.1241	-0.0645	0.056	0.2497	0.0926	0.0473	0.0503199	-0.059	0.2475	0.8116	0.075	0.0824	0.3628	0.0172	0.053	0.745399	-0.0069	0.0344	0.8404	-0.1927	0.1321	0.1446	0.0866	0.0563	0.1236	0.0943	0.0596	0.1136	0.0112	0.0845	0.8946	-0.0356	0.1498	0.8124
rs7746553	C	G	0.0132	0.021	0.5297	0.0622	0.0226	0.00600496	0.0289	0.0192	0.1322	-0.0801	0.1007	0.4264	0.0182	0.0337	0.589299	-0.0159	0.0217	0.4643	0.02	0.014	0.1537	0.0408	0.0537	0.4469	0.0058	0.023	0.8018	0.0101	0.0241	0.6745	-0.0328	0.0347	0.345	-0.0009	0.0608	0.9878
rs7783012	G	A	-0.0254	0.0139	0.0679	-0.0128	0.015	0.3946	-0.0214	0.0127	0.0907507	0.0198	0.0667	0.767201	-0.0505	0.0223	0.0235798	-0.0265	0.0143	0.0643295	0.0048	0.0092	0.600999	0.0326	0.0355	0.3582	-0.0072	0.0152	0.6341	-0.0355	0.016	0.0264698	-0.0049	0.023	0.8309	0.0646	0.04	0.1061
rs7785195	G	A	0.0314	0.0149	0.0356402	0.0262	0.0161	0.1052	0.0033	0.0137	0.8103	-0.0209	0.0719	0.771401	0.0044	0.024	0.8548	-0.0048	0.0154	0.756901	0.0178	0.0099	0.0725003	0.0196	0.0383	0.6088	0.0142	0.0164	0.3871	0.0073	0.0172	0.669501	0.0059	0.0247	0.8096	0.0027	0.0431	0.9501
rs7824756	T	C	-0.0177	0.0158	0.2639	-0.0107	0.0171	0.5294	-0.0336	0.0145	0.0201298	-0.0781	0.0759	0.3035	0.0218	0.0254	0.3898	0.0172	0.0163	0.2928	0.0152	0.0105	0.1485	-0.0192	0.0404	0.6348	-0.012	0.0173	0.4865	-0.0451	0.0182	0.01322	-0.003	0.0261	0.91	-0.0466	0.0454	0.3047
rs7828172	A	G	-0.001	0.014	0.9444	0.0102	0.015	0.4979	-0.0057	0.0128	0.655101	0.0101	0.0674	0.8807	0.0082	0.0224	0.715	0.0024	0.0144	0.8688	0.0069	0.0093	0.4552	0.0236	0.0359	0.5104	0.0218	0.0153	0.1541	-0.006	0.0161	0.7072	0.0036	0.0231	0.8767	0.0396	0.0404	0.327
rs783544	A	C	0.0186	0.0163	0.2525	0.0128	0.0176	0.4683	0.0018	0.0149	0.9051	0.0111	0.078	0.8864	-0.0174	0.0261	0.5066	0.0206	0.0168	0.2203	0.0176	0.0108	0.1035	-0.033	0.0416	0.4278	-0.0005	0.0178	0.9774	0.0099	0.0187	0.5988	0.0213	0.0269	0.4295	0.0412	0.0467	0.3781
rs7897631	A	G	0.0038	0.0141	0.7894	0.0149	0.0151	0.3257	0.0079	0.0128	0.5369	0.0513	0.0676	0.4481	0.0173	0.0226	0.4439	0.0178	0.0145	0.2204	-0.0003	0.0093	0.9765	0.0458	0.036	0.2043	0.0265	0.0154	0.0859706	0	0.0162	0.9991	-0.0268	0.0232	0.2481	0.0657	0.0405	0.1046
rs794375	T	C	-0.0093	0.0138	0.5008	0.0445	0.0149	0.002791	-0.0005	0.0126	0.9697	0.0094	0.0663	0.8871	0.0061	0.0221	0.7815	0.0265	0.0142	0.0627596	0.023	0.0092	0.01196	0.0009	0.0354	0.9789	0.0104	0.0151	0.490399	-0.0092	0.0159	0.5641	-0.0157	0.0228	0.4905	0.0364	0.0397	0.3592
rs7955865	A	T	-0.006	0.0146	0.684301	-0.0106	0.0157	0.5015	-0.0179	0.0134	0.1801	-0.0868	0.0701	0.2159	0.0216	0.0234	0.3564	-0.0119	0.0151	0.4308	-0.0213	0.0097	0.0282898	-0.0549	0.0375	0.1428	-0.028	0.016	0.0800295	-0.0352	0.0169	0.0365999	-0.0044	0.0241	0.8563	0.0312	0.042	0.4577
rs7972441	C	A	0.0071	0.0138	0.6051	-0.0325	0.0149	0.0286398	-0.0088	0.0126	0.4845	-0.0068	0.0664	0.9184	-0.0337	0.0222	0.1281	-0.0181	0.0143	0.2043	-0.0101	0.0092	0.2704	-0.0164	0.0354	0.6422	-0.0005	0.0151	0.972	-0.0031	0.0159	0.8473	-0.0539	0.0228	0.01826	0.0205	0.0398	0.6073
rs79764489	G	A	-0.0342	0.0146	0.0191201	-0.0215	0.0157	0.1702	-0.0188	0.0133	0.159	-0.0182	0.0701	0.795	0.0223	0.0234	0.3411	0.0176	0.0151	0.2426	-0.0229	0.0097	0.0180701	-0.0418	0.0374	0.2627	-0.0316	0.016	0.04782	-0.0107	0.0168	0.522801	-0.0375	0.0241	0.1202	-0.0362	0.042	0.3896
rs7987501	G	C	0.0053	0.0138	0.702901	-0.036	0.0149	0.01548	-0.015	0.0126	0.2342	0.0761	0.0662	0.2503	-0.0263	0.0221	0.2347	-0.0028	0.0142	0.8414	0.0052	0.0092	0.5672	-0.0348	0.0352	0.3238	0.0124	0.0151	0.4136	-0.0123	0.0159	0.4389	0.0119	0.0228	0.601501	0.0386	0.0396	0.3299
rs803679	G	A	0.0314	0.0166	0.0590201	0.0053	0.0179	0.766	0.0365	0.0151	0.0159001	-0.0158	0.0799	0.8433	-0.0335	0.0266	0.2088	-0.0048	0.0171	0.780899	0.0237	0.011	0.0311803	-0.0429	0.0425	0.3128	0.0207	0.0182	0.255	0.0134	0.0191	0.4834	0.0206	0.0274	0.4524	-0.0514	0.0476	0.2802
rs807478	A	G	-0.0097	0.0138	0.4806	-0.0113	0.0148	0.4475	-0.0134	0.0126	0.2866	0.1201	0.0661	0.0691401	0.0264	0.0221	0.2325	-0.028	0.0142	0.0487697	-0.0104	0.0091	0.2555	-0.0277	0.0353	0.4317	-0.0102	0.0151	0.4987	-0.0162	0.0159	0.3068	-0.0206	0.0227	0.3657	-0.0358	0.0395	0.3652
rs809955	G	A	0.0113	0.0144	0.4304	0.0036	0.0154	0.8154	0.0045	0.0131	0.728799	-0.1154	0.0688	0.0936505	0.0332	0.023	0.1485	0.015	0.0148	0.3104	0.0092	0.0095	0.3356	-0.04	0.0367	0.2757	0.0166	0.0157	0.292	0.0286	0.0165	0.0826799	0.0052	0.0237	0.8275	0.0267	0.0413	0.517299
rs8180995	A	G	-0.009	0.0137	0.5113	0.0122	0.0148	0.4075	0.009	0.0125	0.4726	0.0905	0.0658	0.1689	-0.0317	0.022	0.1501	-0.0027	0.0141	0.849	-0.0003	0.0091	0.972	0.0117	0.035	0.7395	0.0017	0.015	0.9103	-0.0078	0.0158	0.6192	-0.0064	0.0227	0.7791	-0.0227	0.0394	0.565501
rs875097	A	G	-0.0017	0.0152	0.9097	-0.0027	0.0163	0.8674	-0.0097	0.0139	0.481599	0.0081	0.0729	0.9117	-0.0357	0.0244	0.1423	-0.0276	0.0157	0.0778897	0.0329	0.0101	0.001084	0.0426	0.0388	0.2722	-0.014	0.0166	0.4008	0.0203	0.0175	0.2445	-0.016	0.0251	0.5239	-0.0045	0.0436	0.9184
rs9538248	C	A	-0.0234	0.0151	0.1209	0.003	0.0163	0.8563	-0.0371	0.0138	0.00703801	-0.1239	0.0722	0.0863197	0.0247	0.0243	0.3091	0.0247	0.0156	0.1126	0.0053	0.01	0.5995	0.0552	0.0387	0.1535	-0.0117	0.0165	0.4807	-0.0156	0.0173	0.3686	0.0389	0.0249	0.1183	-0.0465	0.0434	0.2839
rs9554165	G	A	0.0079	0.0155	0.6102	0.004	0.0167	0.8094	-0.009	0.0141	0.5215	0.053	0.0744	0.4765	-0.016	0.0248	0.518	0.0234	0.0159	0.1429	-0.0054	0.0103	0.6016	0.0698	0.0397	0.0785796	-0.0019	0.0169	0.9097	0.0223	0.0178	0.2103	0.0064	0.0255	0.8021	0.0241	0.0445	0.5881
rs9789483	A	G	0.0077	0.0141	0.584201	0.003	0.0152	0.8434	0.0031	0.0129	0.8076	-0.0034	0.0676	0.96	0.0327	0.0226	0.1482	-0.0137	0.0145	0.3467	0.0045	0.0094	0.6291	-0.0264	0.0361	0.4649	0.0049	0.0154	0.749601	0.0003	0.0162	0.984	0.0376	0.0233	0.106	-0.0196	0.0405	0.6291
rs9809849	G	A	0.0003	0.0144	0.9821	-0.0156	0.0156	0.3159	-0.0098	0.0132	0.4576	-0.0046	0.0691	0.9466	-0.0066	0.0231	0.7751	-0.0085	0.0149	0.569399	-0.0134	0.0096	0.1622	-0.0278	0.0369	0.4515	0.0099	0.0158	0.5316	0.0048	0.0166	0.774499	0.0019	0.0238	0.9379	-0.0442	0.0415	0.2868
rs9819555	G	A	0.0148	0.014	0.2927	0.0061	0.0151	0.6877	0.0242	0.0128	0.0586503	0.0361	0.0674	0.592	-0.0177	0.0225	0.4306	-0.0071	0.0145	0.6217	0.0032	0.0093	0.7284	-0.0286	0.0359	0.4252	-0.01	0.0154	0.513	0.02	0.0161	0.2159	-0.0205	0.0232	0.3771	0.0505	0.0403	0.2097
rs985919	C	A	-0.0181	0.0148	0.2227	-0.0041	0.0159	0.7988	-0.0214	0.0135	0.1127	-0.138	0.0709	0.0516095	-0.0015	0.0237	0.9507	-0.0056	0.0152	0.711001	-0.0063	0.0098	0.5203	0.0396	0.0379	0.2961	-0.0174	0.0162	0.2832	-0.016	0.017	0.3476	-0.0056	0.0244	0.8189	-0.0232	0.0426	0.585901
rs9886840	A	G	0.0187	0.014	0.1833	0.001	0.0151	0.947	0.0164	0.0128	0.2014	-0.0101	0.0673	0.8803	-0.008	0.0225	0.7224	0.0043	0.0145	0.7674	0.0126	0.0093	0.1745	0.0415	0.0359	0.2467	-0.0096	0.0153	0.5309	0.016	0.0161	0.3208	-0.0125	0.0231	0.5887	0.0854	0.0403	0.0340298
rs9923553	A	G	-0.0244	0.0158	0.1232	-0.0029	0.017	0.8659	0.0079	0.0145	0.584201	0.0647	0.0757	0.3927	-0.018	0.0253	0.4765	0.0019	0.0163	0.9087	-0.013	0.0105	0.2145	0.0418	0.0404	0.3018	0.0084	0.0173	0.6262	0.0075	0.0182	0.6789	-0.0215	0.0261	0.4107	0.0239	0.0454	0.599
rs993700	T	C	0.0436	0.0163	0.00738193	0.0247	0.0175	0.158	0.0198	0.0149	0.1837	0.0653	0.0784	0.4048	0.039	0.0261	0.1358	0.054	0.0168	0.00131701	0.0275	0.0108	0.0107701	0.0611	0.0417	0.1431	0.0179	0.0178	0.3158	0.0067	0.0187	0.7185	-0.037	0.0269	0.1697	0.0893	0.0467	0.0561694
rs9964201	C	A	0.035	0.0195	0.07358	0.0249	0.0211	0.2378	0.0267	0.0178	0.1341	-0.0597	0.0939	0.525	0.016	0.0314	0.609101	-0.0045	0.0202	0.8231	0.0004	0.013	0.9733	0.002	0.0503	0.9688	0.0093	0.0215	0.666699	-0.0235	0.0225	0.2952	0.0354	0.0325	0.2757	-0.1006	0.0564	0.0744492
The highlighted yellow color means that the outliers (P < 0.05) are deleted in the MR-PRESSO gloabl test for significant horizontal pleiotropy.

## Sheet: Table S6
Table S6. The genetic associations of NSP on cardiovascular diseases
SNP	EA	OA	Angina pectoris			Atrial fibrillation and flutter			Coronary atherosclerosis			Dissection of aorta			DVT of lower extremities			Heart failure			Hypertension			Intracerebral haemmorrhage			Ischaemic Stroke			Myocardial infarction			Pulmonary embolism			Pulmonary embolism
			β	SE	P value	β	SE	P value	β	SE	P value	β	SE	P value	β	SE	P value	β	SE	P value	β	SE	P value	β	SE	P value	β	SE	P value	β	SE	P value	β	SE	P value	β	SE	P value
rs1011392	A	G	-0.017	0.0145	0.2404	-0.0004	0.0156	0.9801	-0.0185	0.0132	0.1619	0.0363	0.0697	0.6027	-0.0187	0.0233	0.4208	-0.0024	0.015	0.8733	0.0202	0.0096	0.0358897	0.0065	0.0371	0.8612	0.0064	0.0159	0.685001	0.0028	0.0167	0.8659	-0.0116	0.024	0.6296	0.0357	0.0416	0.3907
rs10138911	T	G	0.0174	0.0138	0.2049	0.0144	0.0148	0.3311	0.0183	0.0126	0.145	-0.0514	0.066	0.4363	0.0511	0.0221	0.0205698	0.0021	0.0142	0.8823	0.0057	0.0091	0.5292	0.0428	0.0352	0.2243	0.042	0.0151	0.00527497	-0.0094	0.0158	0.5512	0.0526	0.0227	0.0206001	-0.0886	0.0396	0.02503
rs1015511	A	G	-0.0244	0.0139	0.0789205	-0.0131	0.015	0.3808	-0.0208	0.0127	0.1018	0.0136	0.0668	0.8389	-0.0533	0.0223	0.01711	-0.0263	0.0143	0.0668806	0.0059	0.0092	0.5246	0.033	0.0356	0.3528	-0.0061	0.0152	0.6909	-0.0362	0.016	0.0238199	-0.005	0.023	0.8282	0.0667	0.04	0.0950408
rs10490064	A	G	-0.0096	0.0151	0.5242	0.0041	0.0163	0.8009	-0.0029	0.0138	0.8319	-0.1091	0.0723	0.1316	0.0377	0.0242	0.1204	-0.0106	0.0156	0.4965	-0.0063	0.01	0.5324	0.0211	0.0385	0.5838	-0.0222	0.0165	0.1796	-0.0079	0.0174	0.6506	0.0231	0.025	0.3541	-0.0324	0.0433	0.455
rs10498846	T	C	0.0095	0.0138	0.4907	0.0181	0.0149	0.2247	0.0112	0.0126	0.372	-0.0059	0.0663	0.929	0.0041	0.0221	0.8529	0.0058	0.0142	0.6832	-0.0074	0.0091	0.4204	0.0415	0.0352	0.2383	-0.0026	0.0151	0.865	0.0044	0.0158	0.7792	-0.0071	0.0228	0.7546	-0.0551	0.0396	0.1642
rs10518544	T	C	-0.0231	0.0266	0.3859	-0.0018	0.0285	0.9503	-0.0146	0.0243	0.549201	-0.1611	0.1256	0.1997	-0.0367	0.0424	0.3875	-0.025	0.0273	0.3582	0.0001	0.0176	0.9962	0.0711	0.0677	0.2939	-0.0125	0.029	0.6672	-0.0051	0.0306	0.8671	0.0289	0.0434	0.5061	-0.0262	0.0765	0.732099
rs10782490	T	C	-0.0025	0.0138	0.8585	-0.0023	0.0148	0.8772	0.009	0.0126	0.4721	-0.0301	0.066	0.6484	-0.0041	0.0221	0.8511	0.0219	0.0142	0.1226	-0.0149	0.0091	0.1029	-0.0313	0.0351	0.3729	-0.0039	0.0151	0.7944	0.0266	0.0158	0.0927001	-0.0134	0.0227	0.5551	-0.0046	0.0395	0.9073
rs10786721	A	C	-0.0366	0.0141	0.00963807	0.0155	0.0152	0.3083	-0.0207	0.0129	0.1078	-0.0306	0.0679	0.6519	0.0471	0.0226	0.0373396	0.0032	0.0146	0.8237	-0.0027	0.0094	0.7709	0.0274	0.0362	0.449	0.021	0.0155	0.1739	-0.011	0.0163	0.4987	0.048	0.0233	0.0397	-0.0049	0.0406	0.9031
rs10950415	A	G	-0.0095	0.0144	0.508401	-0.0192	0.0155	0.215	-0.0092	0.0131	0.4841	-0.0077	0.0691	0.9114	-0.0112	0.023	0.6267	0.0036	0.0148	0.81	-0.0278	0.0095	0.00353802	-0.0048	0.0368	0.8969	-0.038	0.0157	0.01588	-0.0045	0.0165	0.7848	-0.0556	0.0237	0.0189898	0.0523	0.0413	0.2059
rs1106095	A	G	0.0078	0.0171	0.6503	0.0083	0.0184	0.652299	0.0004	0.0156	0.9818	-0.0256	0.0819	0.7541	-0.0486	0.0274	0.0759906	-0.0013	0.0176	0.9428	-0.0083	0.0114	0.4642	0.0501	0.0437	0.2523	-0.0182	0.0187	0.3315	-0.001	0.0196	0.9599	0.0339	0.0282	0.2298	0.0847	0.0493	0.0857492
rs11157138	A	G	0.015	0.0152	0.3233	0.0095	0.0164	0.5611	0.0201	0.0139	0.1467	-0.0426	0.0732	0.5603	-0.0128	0.0244	0.6012	0.0123	0.0157	0.4311	0.0133	0.0101	0.1871	-0.0566	0.039	0.1465	0.0092	0.0167	0.579301	0.0157	0.0175	0.3701	-0.0358	0.0251	0.1535	0.0561	0.0437	0.1995
rs1145247	T	C	-0.0014	0.0146	0.922	0.0027	0.0158	0.8662	0.0005	0.0133	0.972	0.0577	0.0699	0.4086	0.0024	0.0234	0.919	-0.0054	0.015	0.718701	-0.0062	0.0097	0.5214	0.0341	0.0373	0.3599	0.0303	0.016	0.0577896	0.0084	0.0168	0.615601	-0.0117	0.0241	0.6272	-0.0305	0.0419	0.4667
rs11664298	A	G	-0.0025	0.0167	0.8827	0.0317	0.018	0.0780297	0.0094	0.0152	0.5392	0.0718	0.0802	0.3707	0.0308	0.0267	0.2492	-0.0072	0.0172	0.678	0.027	0.0111	0.0148799	0.0434	0.0426	0.3078	-0.0064	0.0183	0.7275	0.0047	0.0192	0.8068	0.0044	0.0276	0.8734	-0.0348	0.0479	0.4684
rs11775396	T	C	0.0147	0.0165	0.3729	-0.0127	0.0438	0.771101	0.0156	0.0151	0.3001	-0.0384	0.0803	0.6327	0.0507	0.0647	0.4329	-0.0154	0.017	0.3661	-0.0007	0.011	0.9522	-0.2285	0.104	0.0280899	-0.0106	0.018	0.5582	0.0308	0.0465	0.5068	0.0196	0.0676	0.7723	-0.2777	0.1162	0.0168298
rs11775396	T	C	-0.0157	0.0404	0.697599	-0.0242	0.0179	0.1763	-0.001	0.0368	0.9786	-0.1321	0.198	0.5045	-0.0182	0.0265	0.4917	0.0152	0.0417	0.716101	0.0211	0.0268	0.4311	0.0182	0.0423	0.667699	-0.0277	0.0443	0.531001	0.0147	0.019	0.4377	-0.0218	0.0274	0.4258	-0.0567	0.0473	0.2314
rs12042107	T	C	0.0191	0.0142	0.1784	0.0163	0.0153	0.2864	0.0203	0.013	0.117	-0.0943	0.068	0.1654	0.0045	0.0228	0.8425	-0.0023	0.0146	0.8743	0.01	0.0094	0.2899	-0.0354	0.0363	0.3289	0.0189	0.0155	0.2237	0.0237	0.0163	0.1473	0.0032	0.0234	0.8925	-0.0187	0.0407	0.6453
rs12328348	A	G	0.0131	0.0139	0.3439	-0.0029	0.015	0.8474	0.0228	0.0127	0.0716605	-0.0788	0.0666	0.2366	-0.0332	0.0223	0.1363	-0.0323	0.0143	0.02391	-0.0114	0.0092	0.2165	0.0236	0.0355	0.5067	-0.0107	0.0152	0.4815	0.0119	0.0159	0.457	0.019	0.0229	0.4074	-0.063	0.0399	0.1141
rs12379790	A	G	-0.0003	0.0169	0.9864	0.0022	0.0182	0.9028	0.0052	0.0154	0.736701	0.1503	0.0808	0.0628304	-0.0253	0.027	0.3492	-0.0128	0.0174	0.46	0.0187	0.0112	0.0937497	0.0048	0.043	0.9118	-0.0146	0.0185	0.4282	0.0203	0.0194	0.2936	0.0586	0.0279	0.03539	-0.0562	0.0484	0.2451
rs12451892	T	C	-0.0096	0.0139	0.4922	0.0301	0.015	0.0446396	0.0114	0.0127	0.3695	0.085	0.0669	0.2037	-0.0105	0.0224	0.6388	0.0144	0.0144	0.3177	0.0103	0.0093	0.266	0.0517	0.0358	0.1482	-0.0134	0.0153	0.382	0.0167	0.016	0.2976	-0.0064	0.0231	0.7798	0.0057	0.0401	0.886
rs12466947	A	T	0.0272	0.0142	0.05424	-0.0007	0.0153	0.9621	0.029	0.0129	0.02474	0.055	0.0681	0.4191	0.0098	0.0227	0.664599	0.0061	0.0146	0.6783	0.0034	0.0094	0.718199	-0.0505	0.0362	0.1638	-0.0112	0.0155	0.469	0.0016	0.0163	0.9192	0.0121	0.0234	0.6053	-0.0382	0.0407	0.3482
rs12486601	A	G	-0.0115	0.0154	0.4558	-0.0212	0.0166	0.2033	-0.0199	0.0141	0.1577	0.0978	0.0741	0.187	-0.0355	0.0248	0.1515	0.015	0.0159	0.3474	-0.0136	0.0102	0.184	0.0154	0.0395	0.697	-0.007	0.0169	0.679201	-0.038	0.0177	0.0319301	-0.0299	0.0255	0.2419	0.0413	0.0444	0.3523
rs12613959	A	G	-0.0115	0.0241	0.634699	-0.009	0.0262	0.7305	-0.0011	0.0221	0.962	-0.064	0.1166	0.5829	0.0172	0.0389	0.659601	-0.0214	0.025	0.3927	0.0173	0.0161	0.2821	0.009	0.0621	0.8847	0.0056	0.0265	0.8315	0.0014	0.0278	0.9587	0.0549	0.0401	0.1703	0.0269	0.0697	0.6996
rs12928897	A	C	0.0098	0.0198	0.618899	-0.0734	0.0214	0.000614695	-0.0072	0.0181	0.690601	0.0221	0.0947	0.8154	-0.0961	0.0318	0.002509	0.0036	0.0204	0.8596	-0.0168	0.0132	0.2002	-0.019	0.0506	0.707499	-0.0121	0.0217	0.5751	-0.0155	0.0227	0.494399	-0.0061	0.0327	0.8531	-0.1032	0.057	0.0703801
rs13021322	T	C	0.0113	0.0144	0.4335	-0.0126	0.0155	0.4162	0.0166	0.0131	0.2048	-0.0352	0.0691	0.610401	0.0147	0.0231	0.5233	0.0082	0.0148	0.579301	0.0158	0.0095	0.0970801	-0.0084	0.0368	0.8196	-0.0093	0.0157	0.5564	0.0291	0.0165	0.0784892	0.0242	0.0237	0.3082	0.0163	0.0413	0.692599
rs13093086	A	G	-0.0002	0.0138	0.9909	-0.0231	0.0148	0.119	-0.001	0.0126	0.9356	0.017	0.0662	0.7971	-0.0066	0.0221	0.763999	-0.0213	0.0142	0.1345	-0.0171	0.0092	0.0614398	0.0672	0.0353	0.0569902	-0.0071	0.0151	0.6393	0.0032	0.0159	0.8403	0.0006	0.0228	0.9796	0.0109	0.0397	0.7831
rs13156646	C	G	0.01	0.0138	0.467	-0.0194	0.0149	0.1927	-0.0007	0.0126	0.9572	0.0295	0.0664	0.6565	0.0186	0.0222	0.4023	0.0008	0.0142	0.9543	-0.0121	0.0092	0.1857	0.0349	0.0353	0.323	0.0078	0.0151	0.6048	-0.0058	0.0159	0.714	0.009	0.0228	0.6916	0.0237	0.0396	0.549099
rs13174776	C	G	0.0032	0.0188	0.8653	0.0068	0.0204	0.738501	0.0153	0.0172	0.374	-0.0375	0.0908	0.6799	-0.0301	0.0303	0.3198	-0.0387	0.0195	0.0470002	0.0021	0.0125	0.8678	0.0198	0.0482	0.6804	0.0077	0.0207	0.7103	-0.0304	0.0217	0.161	0.043	0.0314	0.1704	-0.0082	0.054	0.8791
rs13248757	T	C	-0.0188	0.0171	0.2734	-0.0124	0.0185	0.5044	-0.013	0.0156	0.4042	-0.0764	0.0836	0.3608	-0.0103	0.0276	0.708699	-0.0271	0.0177	0.1245	-0.0218	0.0114	0.0545494	-0.0604	0.0441	0.1709	-0.0696	0.0188	0.0002064	0.0004	0.0197	0.9845	-0.0243	0.0284	0.393	-0.0616	0.0491	0.21
rs1381666	C	G	0.0063	0.0143	0.662	0.016	0.0154	0.3009	-0.0091	0.0131	0.4889	0.0379	0.0687	0.5813	-0.0041	0.023	0.8598	0.0125	0.0148	0.3962	0.0104	0.0095	0.2751	0.0113	0.0367	0.7579	0.0287	0.0157	0.0675507	-0.0169	0.0165	0.3049	-0.0012	0.0237	0.961	0.0013	0.0412	0.974
rs1418351	C	G	-0.0194	0.0141	0.1698	-0.0081	0.0152	0.5927	-0.0002	0.0129	0.9907	-0.0693	0.0676	0.3055	0.0073	0.0226	0.7466	-0.0041	0.0145	0.7772	-0.0057	0.0094	0.5424	0.0244	0.036	0.498101	-0.0107	0.0154	0.4878	-0.0097	0.0162	0.5487	0.0282	0.0233	0.2263	0.0054	0.0405	0.8938
rs1443750	C	G	0.0036	0.0141	0.7977	-0.0092	0.0152	0.5438	0.0055	0.0129	0.6703	0.1518	0.0679	0.02549	-0.0207	0.0226	0.3617	0.0007	0.0146	0.9621	-0.001	0.0094	0.9117	0.0625	0.0361	0.0839692	-0.0344	0.0154	0.02573	-0.0061	0.0162	0.704901	-0.0374	0.0233	0.1089	0.0015	0.0406	0.9707
rs148544378	T	C	-0.0367	0.1065	0.730299	-0.1807	0.1135	0.1115	0.0059	0.0966	0.9513	0.4727	0.5151	0.3588	0.1204	0.1697	0.4781	0.0046	0.1096	0.9668	-0.2138	0.071	0.00257899	0.1287	0.277	0.6423	0.0689	0.1151	0.5496	-0.0813	0.1223	0.5061	0.1939	0.1718	0.2591	-0.1367	0.3104	0.659601
rs149344987	A	T	-0.0938	0.0434	0.0308802	-0.0993	0.0473	0.0357701	-0.0585	0.0399	0.1426	-0.1458	0.2112	0.4901	0.0765	0.0701	0.2746	0.0061	0.045	0.8926	-0.027	0.0289	0.3497	-0.1485	0.1112	0.1815	-0.0117	0.0477	0.8057	-0.0412	0.0501	0.4108	0.0163	0.0722	0.8218	-0.126	0.1248	0.3127
rs1531518	A	G	-0.0249	0.0149	0.094189	-0.0169	0.016	0.2912	-0.0159	0.0136	0.2408	0.0447	0.0713	0.5312	-0.0164	0.0238	0.4911	-0.0108	0.0153	0.4815	-0.0242	0.0099	0.0141101	0.0558	0.0379	0.1414	-0.0023	0.0162	0.8853	-0.0234	0.0171	0.1702	-0.0125	0.0245	0.6111	-0.0593	0.0427	0.165
rs1549319	T	C	-0.0042	0.0149	0.777499	0.0112	0.016	0.4853	-0.0142	0.0136	0.2938	0.0681	0.0715	0.3407	0.0232	0.0239	0.3309	-0.0109	0.0153	0.4778	0.0127	0.0099	0.1987	-0.0178	0.038	0.6399	0.0033	0.0163	0.8412	0.0109	0.0171	0.5256	0.042	0.0246	0.08769	0.1221	0.0427	0.00427799
rs163327	A	G	-0.0109	0.0137	0.4281	0.0088	0.0148	0.5505	0.0003	0.0126	0.9817	-0.0273	0.0661	0.679499	0.0347	0.022	0.1152	-0.0056	0.0142	0.6912	0.0166	0.0091	0.0686199	-0.0225	0.0352	0.5226	-0.0136	0.015	0.3651	-0.0211	0.0158	0.1824	-0.0002	0.0227	0.9922	-0.0498	0.0395	0.2079
rs16884402	T	C	0.0046	0.0162	0.7759	0.0052	0.0176	0.768	0.0219	0.0149	0.1408	0.0263	0.0777	0.735099	-0.0269	0.0261	0.3024	-0.0143	0.0167	0.3916	-0.0013	0.0108	0.9008	0.0131	0.0415	0.7527	-0.017	0.0177	0.3378	0.0035	0.0187	0.8523	0.0208	0.0268	0.4377	0.0037	0.0468	0.9367
rs16918024	T	C	0.0384	0.0272	0.1579	0.04	0.0292	0.1704	0.0105	0.0248	0.6724	0.0556	0.1295	0.667599	0.0051	0.0435	0.9071	0.0097	0.028	0.727999	0.0146	0.018	0.4158	0.0859	0.0692	0.2149	-0.0429	0.0297	0.1491	-0.0136	0.0313	0.6629	-0.0134	0.0446	0.764499	0.0738	0.0777	0.3418
rs17149632	T	C	0.0243	0.0215	0.2589	-0.0371	0.0231	0.1086	-0.0102	0.0196	0.604	0.0624	0.1043	0.549301	-0.0197	0.0343	0.5652	0.0042	0.0221	0.8484	-0.0136	0.0142	0.337	0.0203	0.0551	0.7127	-0.0104	0.0233	0.6561	0.0317	0.0246	0.1983	-0.0242	0.0353	0.4936	0.0065	0.0617	0.9166
rs17785382	A	G	-0.0018	0.0138	0.8955	-0.0103	0.0149	0.4907	-0.003	0.0126	0.8136	0.0376	0.0663	0.571	-0.0244	0.0222	0.2712	-0.0289	0.0143	0.0427002	-0.0028	0.0092	0.7605	-0.0688	0.0353	0.0516702	-0.0183	0.0151	0.2274	-0.0042	0.0159	0.793201	0.0246	0.0229	0.2828	-0.0515	0.0397	0.1952
rs2021638	T	G	-0.0294	0.0172	0.0876193	0.0025	0.0185	0.8928	-0.0359	0.0157	0.0225102	-0.0633	0.0829	0.445	0.0012	0.0277	0.9659	-0.0099	0.0178	0.58	0.0064	0.0114	0.5732	0.0659	0.044	0.1344	-0.0221	0.0189	0.2406	-0.045	0.0198	0.0233598	0.0699	0.0285	0.01409	0.0018	0.0495	0.9709
rs2071303	T	C	-0.0058	0.0145	0.687	-0.0215	0.0155	0.1659	-0.0065	0.0132	0.621001	-0.0728	0.0694	0.2938	0.0197	0.0232	0.3968	-0.0003	0.0149	0.982	-0.0184	0.0096	0.0549997	-0.043	0.037	0.2449	-0.0324	0.0158	0.0407502	-0.0001	0.0166	0.9938	0.0248	0.0239	0.2994	-0.0235	0.0416	0.572
rs2155290	C	G	0.0065	0.0143	0.6521	0.0184	0.0154	0.2337	0.0244	0.0131	0.0625893	-0.1481	0.0684	0.0304797	0.0308	0.0229	0.1797	0.011	0.0147	0.4568	-0.0024	0.0095	0.8032	0.0006	0.0365	0.9874	0.0042	0.0156	0.7889	0.0111	0.0165	0.5018	0.0196	0.0236	0.4063	-0.0181	0.0412	0.6608
rs2163971	T	C	0.0072	0.0144	0.617701	0.0132	0.0155	0.394	-0.0054	0.0131	0.683501	0.013	0.069	0.8502	0.0045	0.0231	0.8458	0.0036	0.0148	0.8089	-0.0017	0.0096	0.8587	0.0808	0.0368	0.0280401	0.0086	0.0157	0.5865	-0.0208	0.0165	0.2091	0.0277	0.0237	0.2432	-0.0241	0.0413	0.559399
rs2272095	C	G	0.0138	0.0159	0.3862	0.0377	0.0171	0.02776	0.0249	0.0145	0.0857808	-0.0564	0.0763	0.4596	0.0344	0.0255	0.1776	0.0192	0.0164	0.2409	0.0241	0.0106	0.0224802	0.0735	0.0406	0.0703801	0.0132	0.0174	0.4464	0.0047	0.0183	0.7973	0.0406	0.0263	0.1223	0.0046	0.0458	0.9204
rs2279829	T	C	0.0077	0.0151	0.612099	0.0164	0.0164	0.3172	-0.0058	0.0138	0.675601	0.1167	0.0728	0.109	0.0199	0.0244	0.4147	-0.0118	0.0156	0.451	0.0124	0.0101	0.2194	0.024	0.0387	0.5352	-0.0155	0.0166	0.3514	0.0089	0.0174	0.6097	0.0173	0.0251	0.4888	0.0653	0.0435	0.1336
rs2422136	A	C	0.0204	0.0138	0.1396	0.0169	0.0149	0.2567	0.0001	0.0126	0.9906	0.0265	0.0664	0.6899	0.0094	0.0222	0.6723	0.0153	0.0143	0.2825	0.0108	0.0092	0.2384	0.0208	0.0353	0.5553	0.0035	0.0151	0.8153	0.0015	0.0159	0.9238	-0.008	0.0228	0.7272	0.0343	0.0397	0.3878
rs2568464	T	C	0.0259	0.0139	0.0633097	-0.0105	0.015	0.4826	0.0306	0.0127	0.01617	-0.0758	0.067	0.2581	0.0193	0.0223	0.3865	-0.0043	0.0144	0.764999	0.0086	0.0092	0.3496	-0.0578	0.0357	0.1059	-0.006	0.0153	0.696	0.0296	0.016	0.0646994	-0.015	0.023	0.5164	0.0358	0.0401	0.3717
rs2647256	T	C	-0.0118	0.0179	0.5111	-0.0146	0.0193	0.4474	-0.0247	0.0163	0.1308	-0.1864	0.0857	0.0296101	-0.0332	0.0286	0.246	-0.0135	0.0184	0.4641	-0.0014	0.0118	0.9039	0.0647	0.0456	0.1563	0.0087	0.0195	0.6569	-0.0262	0.0206	0.2031	-0.0026	0.0294	0.9287	0.1372	0.0512	0.00738499
rs266060	A	G	0.005	0.0138	0.716699	-0.0034	0.0149	0.8202	0.0103	0.0126	0.4139	-0.0322	0.0663	0.6273	-0.0047	0.0221	0.8319	-0.005	0.0142	0.723701	0.0091	0.0092	0.3208	-0.0389	0.0352	0.2695	-0.0056	0.0151	0.7119	-0.0039	0.0158	0.8066	-0.0161	0.0228	0.4806	-0.0238	0.0396	0.549
rs273512	T	C	-0.0307	0.0138	0.0264198	0.0263	0.0149	0.0778305	-0.0342	0.0126	0.00673705	0.0022	0.0663	0.9731	0.043	0.0222	0.0527206	0.0109	0.0143	0.4449	0.014	0.0092	0.1284	0.0152	0.0354	0.667599	-0.0008	0.0151	0.9581	-0.0224	0.0159	0.1582	0.0042	0.0229	0.8531	0.0495	0.0397	0.2129
rs28457046	C	G	-0.0074	0.0139	0.5926	-0.0016	0.015	0.9146	-0.0287	0.0127	0.0236499	-0.0231	0.0671	0.730099	-0.0014	0.0224	0.9484	-0.0216	0.0144	0.1326	0.0028	0.0092	0.762	-0.0103	0.0357	0.7718	-0.005	0.0153	0.7428	-0.0069	0.016	0.6655	-0.0067	0.023	0.772101	-0.0852	0.04	0.0331902
rs285012	T	C	-0.0187	0.0147	0.2037	-0.0039	0.0158	0.8033	-0.0097	0.0134	0.4711	0.087	0.0709	0.2199	0.0105	0.0236	0.655399	-0.011	0.0152	0.4709	0.0126	0.0098	0.1988	0.0416	0.0378	0.2712	-0.0097	0.0161	0.5469	-0.0072	0.0169	0.671699	-0.0056	0.0243	0.8169	0.0078	0.0424	0.8533
rs31612	T	C	-0.0137	0.0166	0.4063	0.0046	0.0179	0.797	-0.0022	0.0151	0.8832	0.0925	0.0796	0.2453	-0.018	0.0266	0.499001	-0.0209	0.0171	0.2221	-0.0136	0.011	0.2163	-0.0756	0.0425	0.0749894	-0.0029	0.0181	0.8728	0.0086	0.0191	0.6501	0.0167	0.0274	0.5407	-0.0625	0.0476	0.189
rs34060248	C	G	0.0026	0.0139	0.8538	0.0183	0.015	0.222	0.0016	0.0127	0.8973	0.1282	0.067	0.0555303	-0.0078	0.0223	0.7262	0.0125	0.0144	0.3843	0.0057	0.0092	0.5374	-0.0109	0.0356	0.760801	-0.009	0.0153	0.554799	0.0116	0.016	0.4693	0.0179	0.023	0.4358	0.0145	0.04	0.7168
rs34488670	T	C	0.0078	0.0165	0.636601	-0.0042	0.0177	0.8113	0.0078	0.0151	0.603	0.0535	0.079	0.4979	0.0075	0.0264	0.776101	-0.0232	0.017	0.1722	0.0087	0.0109	0.4247	0.0054	0.0421	0.8974	-0.0184	0.0181	0.3072	-0.0048	0.019	0.7988	-0.0051	0.0272	0.8505	-0.0108	0.0474	0.8194
rs34700861	T	C	0.0055	0.0177	0.754699	0.0046	0.0191	0.8082	0.0143	0.0162	0.3754	0.1036	0.085	0.2229	-0.0143	0.0284	0.6141	0.0016	0.0183	0.9312	0.0131	0.0118	0.2634	0.0261	0.0452	0.5638	0.0289	0.0194	0.1361	0.0355	0.0204	0.0811092	0.0182	0.0293	0.5354	0.0296	0.0509	0.561699
rs35068223	A	T	-0.0334	0.0179	0.0620397	0.0084	0.0194	0.6647	-0.0183	0.0163	0.2636	0.0569	0.0863	0.5096	-0.0016	0.0287	0.9547	0.0259	0.0185	0.1613	0.0016	0.0119	0.8926	-0.0285	0.0459	0.5354	0.0164	0.0196	0.4029	-0.0219	0.0206	0.2859	-0.0312	0.0296	0.292	0.0381	0.0516	0.459701
rs35219418	A	T	-0.0128	0.0169	0.4494	0.0064	0.0182	0.7263	0.0051	0.0154	0.740699	-0.0924	0.0808	0.2527	-0.0104	0.0271	0.701501	-0.0024	0.0174	0.8919	0.0184	0.0112	0.1005	0.0289	0.0431	0.5019	0.0111	0.0185	0.5498	0.0074	0.0194	0.7026	0.0086	0.0278	0.758099	0.0411	0.0485	0.3968
rs35384579	C	G	-0.0274	0.0143	0.0558496	-0.015	0.0155	0.3315	-0.0211	0.0131	0.1076	-0.0287	0.0687	0.6762	-0.053	0.023	0.0211602	-0.0515	0.0148	0.000490095	-0.0103	0.0095	0.2804	0.0102	0.0367	0.7813	0.0087	0.0157	0.579301	0.0044	0.0165	0.7889	-0.0311	0.0236	0.1884	0.0072	0.0413	0.8611
rs35681505	T	C	-0.0037	0.0158	0.8142	-0.0183	0.017	0.2818	0.0096	0.0144	0.5031	0.0243	0.0757	0.747599	-0.0197	0.0253	0.4361	-0.0152	0.0163	0.3499	0.0107	0.0105	0.3058	0.0197	0.0404	0.626299	-0.025	0.0173	0.1471	-0.0242	0.0181	0.1817	0.0029	0.026	0.9105	-0.0353	0.0455	0.4377
rs40465	T	G	-0.0255	0.0151	0.0924805	-0.0045	0.0163	0.7826	-0.0166	0.0138	0.2296	-0.0795	0.0724	0.2723	-0.0235	0.0242	0.3318	-0.0074	0.0156	0.6338	0.0035	0.01	0.7256	0.0022	0.0387	0.955	-0.0147	0.0165	0.3727	-0.0281	0.0174	0.1062	-0.0024	0.0249	0.9233	-0.0144	0.0435	0.7406
rs4242224	T	C	0.0077	0.0141	0.585301	0.0186	0.0152	0.2215	0.0151	0.0129	0.2414	0.0474	0.0678	0.4846	-0.0213	0.0227	0.3467	0.0141	0.0146	0.3321	-0.0005	0.0094	0.9566	0.0421	0.0361	0.2437	-0.0112	0.0155	0.4682	0.0344	0.0163	0.0343803	0.0071	0.0234	0.762	-0.0042	0.0406	0.9166
rs4377898	A	T	-0.0077	0.0139	0.5799	0.0008	0.015	0.9576	0.0015	0.0127	0.9069	0.0561	0.0667	0.4006	-0.0367	0.0223	0.0996896	0.0089	0.0143	0.533	0.0003	0.0092	0.9731	-0.0227	0.0356	0.5236	0.0127	0.0152	0.4048	-0.0173	0.016	0.2785	0.0069	0.023	0.764901	-0.0434	0.04	0.2781
rs446952	T	C	0.0098	0.0137	0.4737	0.015	0.0148	0.3092	0.0055	0.0125	0.6586	-0.0985	0.0661	0.1361	0.0178	0.022	0.4181	-0.007	0.0142	0.621199	0.0058	0.0091	0.5208	0.0359	0.0351	0.307	0.0293	0.015	0.0513902	0.0092	0.0158	0.5602	0.0101	0.0227	0.6556	0.0452	0.0395	0.2517
rs455425	A	G	0.0036	0.0187	0.846	0.0048	0.0203	0.8141	-0.0097	0.0171	0.5708	0	0.0903	0.9996	-0.0199	0.0303	0.5109	0.0045	0.0194	0.8164	-0.0151	0.0125	0.2276	0.0703	0.0483	0.145	0.0181	0.0206	0.3816	-0.0027	0.0216	0.9004	-0.0437	0.0312	0.162	0.0969	0.054	0.0729004
rs4671379	T	C	-0.0107	0.0142	0.4509	0.0032	0.0153	0.8354	-0.0077	0.013	0.550399	-0.1245	0.0682	0.0678406	-0.0108	0.0228	0.636099	0.024	0.0146	0.1015	0.0025	0.0094	0.7887	-0.0405	0.0363	0.264	-0.0238	0.0156	0.1255	0.0047	0.0163	0.7719	0.007	0.0235	0.766999	0.0099	0.0408	0.8086
rs4702	A	G	0.0478	0.0139	0.000569994	0.0407	0.0149	0.00636502	0.0463	0.0127	0.0002561	0.0452	0.0664	0.4961	-0.024	0.0222	0.2789	-0.0003	0.0143	0.9853	0.0374	0.0092	4.80098e-05	0.0472	0.0355	0.1835	0.0392	0.0152	0.00991311	0.0371	0.0159	0.0201002	0.0255	0.0229	0.2658	0.0406	0.0398	0.3076
rs4781978	C	G	0.0068	0.0251	0.7861	0.0009	0.0269	0.9729	0.0066	0.0229	0.774399	-0.1167	0.1194	0.3281	0.0385	0.04	0.3355	0.0135	0.0258	0.6006	0.001	0.0166	0.951	0.0152	0.0641	0.8121	0.0065	0.0274	0.8116	-0.0401	0.0288	0.1633	0.0559	0.041	0.1729	-0.1436	0.0722	0.0467595
rs4870034	A	G	-0.0015	0.0165	0.9275	-0.0005	0.0178	0.9798	0.0147	0.0151	0.328	0.101	0.0789	0.2009	0.019	0.0264	0.4722	-0.0158	0.0171	0.3555	0.0129	0.011	0.24	-0.0105	0.0422	0.8029	-0.0118	0.0181	0.512201	0.004	0.019	0.8338	0.0144	0.0272	0.5963	-0.0186	0.0474	0.6946
rs49969	T	C	-0.0133	0.0144	0.3573	0.046	0.0156	0.00322597	-0.0257	0.0132	0.0509695	0.0301	0.0693	0.6637	0.0076	0.0232	0.7431	0.0141	0.0149	0.3442	0.0176	0.0096	0.0666807	-0.0299	0.0369	0.418	0.0325	0.0158	0.0402698	-0.0305	0.0166	0.0657007	-0.0159	0.0239	0.507	0.0012	0.0416	0.9776
rs539096	A	G	0.0103	0.0178	0.561399	-0.0166	0.0192	0.3875	-0.0038	0.0162	0.8168	-0.0152	0.0852	0.8582	0.0033	0.0285	0.9075	-0.013	0.0183	0.4792	0.0036	0.0118	0.7583	-0.0108	0.0455	0.8128	0.0702	0.0194	0.000304698	0.0292	0.0204	0.1525	-0.0149	0.0293	0.611299	0.0286	0.0511	0.5756
rs55731932	T	C	-0.0054	0.0158	0.732799	-0.0023	0.017	0.8918	0.0002	0.0144	0.9893	-0.0927	0.0755	0.2199	-0.0173	0.0252	0.4926	-0.0238	0.0162	0.1425	0.0081	0.0104	0.4399	0.0167	0.0404	0.6788	0.0351	0.0172	0.04176	-0.0133	0.0181	0.463	-0.0058	0.0259	0.8237	0.0006	0.0454	0.9887
rs55942317	A	G	0.0116	0.0206	0.5754	0.0211	0.0223	0.3425	0	0.0189	0.9987	-0.0546	0.0997	0.5838	0.0864	0.033	0.00888301	0.0355	0.0213	0.0954091	0.0247	0.0137	0.0712394	0.0317	0.0531	0.5505	0.0511	0.0227	0.02398	0.002	0.0238	0.9336	0.0136	0.0341	0.6894	-0.0838	0.0596	0.16
rs57920447	A	G	0.0157	0.0139	0.2579	-0.0043	0.015	0.7753	0.0118	0.0127	0.3551	0.0094	0.0668	0.8885	-0.001	0.0223	0.9644	0.0122	0.0144	0.3962	0.0077	0.0092	0.4067	0.0214	0.0355	0.5479	0.0105	0.0152	0.491501	-0.0221	0.016	0.168	-0.0144	0.023	0.5315	-0.0083	0.0399	0.8353
rs58184964	A	G	0.0245	0.0139	0.0772094	0.0035	0.015	0.8165	0.0143	0.0127	0.2607	0.1365	0.0667	0.0407296	0.0385	0.0223	0.0840892	-0.0039	0.0143	0.7851	0.0046	0.0092	0.6173	0.0242	0.0356	0.4961	-0.0069	0.0152	0.6484	0.0019	0.016	0.9066	0.0158	0.023	0.4921	0.0286	0.0399	0.4731
rs59660079	T	C	-0.0141	0.0148	0.3424	-0.0269	0.016	0.0930701	-0.0117	0.0136	0.3865	-0.067	0.0713	0.3474	0.0735	0.0238	0.00205802	-0.0098	0.0153	0.5244	-0.0123	0.0099	0.213	-0.0625	0.0379	0.09941	-0.0263	0.0163	0.1061	0.0127	0.0171	0.4555	-0.0085	0.0246	0.7304	0.0293	0.0427	0.4921
rs62063281	A	G	-0.0528	0.0259	0.0411301	-0.0446	0.0272	0.1017	-0.0294	0.0237	0.2148	-0.0696	0.1232	0.5718	-0.0446	0.041	0.2765	-0.0082	0.0266	0.757801	0.0094	0.017	0.5807	0.0189	0.0661	0.774701	-0.001	0.0281	0.9728	0.0016	0.0299	0.9572	-0.0181	0.0418	0.664899	0.0214	0.0745	0.7741
rs62147239	T	C	0.0008	0.0138	0.9543	-0.0098	0.0149	0.5109	0.0035	0.0126	0.781801	-0.0556	0.0663	0.4015	-0.0159	0.0222	0.4734	0.0191	0.0142	0.1802	0.0107	0.0092	0.2417	0.054	0.0353	0.1262	0.0281	0.0151	0.06291	0.0252	0.0159	0.1117	0.0242	0.0228	0.2872	-0.0316	0.0396	0.4246
rs62519841	A	G	0.0366	0.0221	0.0976	-0.0005	0.0239	0.9837	0.0383	0.0201	0.0567597	-0.0727	0.1065	0.495	0.0031	0.0355	0.9305	0.0166	0.0228	0.4646	0.0296	0.0147	0.0438198	-0.0371	0.0567	0.5128	0.0257	0.0241	0.288	0.0056	0.0254	0.8252	0.0164	0.0365	0.6526	0.0079	0.0637	0.9007
rs6452792	A	G	0.0058	0.0138	0.674401	-0.0143	0.0148	0.3351	-0.0003	0.0126	0.9785	0.0522	0.0661	0.4298	-0.0384	0.0221	0.0821599	-0.0196	0.0142	0.1676	0.0065	0.0091	0.4767	0.0301	0.0352	0.3923	-0.0258	0.0151	0.0875105	0.0141	0.0158	0.3722	-0.0558	0.0228	0.0141899	-0.0663	0.0396	0.0940199
rs6467145	A	G	-0.021	0.0146	0.1498	-0.0087	0.0157	0.579201	-0.021	0.0133	0.1154	0.0178	0.0701	0.7999	0.0286	0.0235	0.2233	0.0056	0.0151	0.708401	-0.0043	0.0097	0.6604	0.0375	0.0374	0.3161	0.0054	0.016	0.7357	-0.0087	0.0168	0.6031	0.0045	0.0242	0.8518	-0.0112	0.042	0.79
rs6499595	C	G	-0.017	0.0145	0.2398	-0.0655	0.0156	2.549e-05	-0.0058	0.0132	0.6578	0.0226	0.0693	0.744201	0.0099	0.0232	0.670601	0.023	0.0149	0.1223	-0.0254	0.0096	0.00827409	-0.0456	0.037	0.2184	0.0035	0.0158	0.8245	0.0376	0.0166	0.0234801	-0.0122	0.0239	0.6101	0.0246	0.0416	0.554
rs6504568	T	C	0.0112	0.0156	0.4735	-0.0016	0.0169	0.9245	0.0094	0.0142	0.5066	-0.0058	0.0749	0.9379	0.0103	0.025	0.679201	-0.0268	0.016	0.0946804	0.007	0.0103	0.498101	0.0175	0.0398	0.6591	-0.013	0.017	0.4464	0.0215	0.0179	0.2298	0.006	0.0258	0.8144	0.0487	0.0446	0.2752
rs6576006	A	C	-0.0001	0.0142	0.9948	0.0015	0.0152	0.921	0.0158	0.0129	0.2225	0.0353	0.0681	0.6038	0.0326	0.0227	0.1511	0.0086	0.0146	0.555801	0.004	0.0094	0.6728	0.0161	0.0362	0.655799	0.0075	0.0155	0.6282	0.0202	0.0163	0.2146	0.017	0.0234	0.4662	-0.0165	0.0406	0.684699
rs6763449	C	G	-0.0105	0.0206	0.6092	-0.0201	0.0221	0.3639	0.0166	0.0188	0.3767	0.0927	0.0981	0.3446	-0.0288	0.0328	0.3799	-0.0395	0.0212	0.0621899	-0.0111	0.0136	0.4158	-0.0145	0.0525	0.781601	0.0292	0.0224	0.1936	0.0004	0.0236	0.9878	0.0264	0.0337	0.4345	0.161	0.0592	0.00651793
rs6908726	C	G	-0.0127	0.0323	0.6939	-0.0291	0.0339	0.3911	-0.0076	0.0294	0.7966	0.1624	0.1547	0.2941	-0.001	0.0502	0.9839	-0.0709	0.0328	0.0304397	0.0269	0.0212	0.2058	0.0278	0.0834	0.7388	-0.0874	0.0347	0.0118299	-0.027	0.0368	0.4634	0.0368	0.0523	0.4809	-0.1643	0.0934	0.0785706
rs6916079	T	G	-0.0169	0.0161	0.2944	-0.0191	0.0173	0.2704	-0.0178	0.0147	0.2256	-0.098	0.0775	0.2059	-0.0438	0.0259	0.0905899	-0.0039	0.0166	0.8139	-0.0053	0.0107	0.6227	-0.0767	0.0413	0.0635404	0.0067	0.0177	0.7061	-0.0257	0.0185	0.1649	0.035	0.0267	0.1894	-0.0492	0.0463	0.2885
rs6995692	C	G	-0.0289	0.0159	0.0681899	0.0022	0.0171	0.897	0.0035	0.0145	0.8081	-0.0093	0.0768	0.9035	0.0252	0.0255	0.3233	-0.0398	0.0164	0.01509	0.0027	0.0106	0.7954	0.0309	0.0408	0.4489	0.007	0.0174	0.6849	-0.0177	0.0183	0.3317	0.0046	0.0263	0.8617	-0.0285	0.0457	0.5329
rs716936	T	C	0.0168	0.0159	0.2915	0.0221	0.0172	0.1995	0.0127	0.0145	0.3819	0.0254	0.0762	0.7388	0.036	0.0255	0.1591	0.0267	0.0164	0.1035	0.0154	0.0106	0.1449	0.0436	0.0406	0.2825	0.0215	0.0174	0.2175	-0.0165	0.0183	0.3671	0.0373	0.0263	0.1569	0.0056	0.0456	0.9031
rs72780746	T	C	0.0167	0.0191	0.3827	0.0059	0.0206	0.774801	0.0145	0.0175	0.4049	0.1655	0.0914	0.0702199	-0.0026	0.0306	0.9323	0.0037	0.0197	0.8518	-0.0083	0.0127	0.515101	-0.0253	0.0487	0.6033	0.0005	0.0209	0.9826	0.0139	0.0219	0.5268	-0.0084	0.0315	0.7899	-0.0741	0.0548	0.1765
rs72801026	T	C	0.0085	0.0152	0.5739	-0.0077	0.0164	0.6387	0.0046	0.0139	0.738501	0.0679	0.0729	0.3516	0.0281	0.0244	0.2488	-0.0244	0.0156	0.1193	0.0072	0.0101	0.4777	-0.0789	0.0389	0.0423799	-0.0105	0.0166	0.527499	-0.0008	0.0175	0.9631	-0.0489	0.0251	0.0509894	-0.0438	0.0438	0.3166
rs72805613	A	G	-0.0087	0.0141	0.536701	-0.0524	0.0152	0.000545896	-0.0264	0.0128	0.0392302	0.0322	0.0674	0.6326	-0.0528	0.0226	0.0193201	-0.0271	0.0145	0.0612195	-0.0534	0.0093	1.05801e-08	-0.0342	0.0359	0.3405	-0.0208	0.0154	0.1769	-0.0128	0.0162	0.4273	-0.04	0.0232	0.0844403	0.0041	0.0404	0.9187
rs72807203	T	C	-0.0136	0.0184	0.457999	0.0119	0.0198	0.5496	-0.018	0.0168	0.2828	-0.1102	0.0884	0.2124	-0.0431	0.0295	0.144	-0.0214	0.019	0.2591	-0.0175	0.0122	0.1532	0.0198	0.0473	0.675199	0.0287	0.0202	0.1544	-0.0015	0.0212	0.9432	-0.0991	0.0305	0.00115499	-0.0024	0.053	0.9645
rs72930774	A	G	-0.0046	0.0344	0.8934	0.034	0.0375	0.3634	0.0096	0.0315	0.760901	0.0352	0.1656	0.8317	-0.1789	0.0555	0.001268	-0.001	0.0356	0.9776	0.0255	0.0229	0.2647	0.0274	0.0876	0.754201	0.0183	0.0377	0.6275	-0.0568	0.0395	0.1503	0.0048	0.0571	0.9336	0.0116	0.0989	0.9066
rs72932563	A	G	-0.015	0.0273	0.5824	-0.0102	0.0292	0.725499	-0.0035	0.0248	0.887	-0.0032	0.1304	0.9807	-0.068	0.0438	0.1203	-0.017	0.0281	0.5444	-0.0588	0.0181	0.001126	0.0361	0.07	0.6067	0.0645	0.0299	0.0310599	-0.0304	0.0315	0.3346	-0.0543	0.045	0.2282	-0.113	0.0784	0.1495
rs73166548	T	G	-0.0093	0.0163	0.569799	0.0031	0.0176	0.8616	-0.0129	0.0149	0.3869	-0.0045	0.0776	0.9543	0.0494	0.0261	0.0583606	0.0116	0.0168	0.4896	0.0002	0.0108	0.9846	-0.0344	0.0417	0.4097	-0.007	0.0178	0.695	-0.0442	0.0187	0.0180701	-0.0286	0.0268	0.2861	0.0311	0.0468	0.5057
rs73214903	A	G	-0.0022	0.0225	0.9217	-0.0054	0.0243	0.8254	0.0054	0.0207	0.7945	0.0038	0.1091	0.9722	0.0251	0.0362	0.4884	0.0436	0.0234	0.0622401	0.0181	0.015	0.2279	-0.0662	0.0578	0.2524	0.021	0.0248	0.3965	0.0092	0.0261	0.723801	-0.0326	0.0375	0.3839	0.0494	0.0649	0.4468
rs74366100	T	C	0.0214	0.0256	0.4035	0.0614	0.0275	0.0257899	0.0282	0.0234	0.2282	0.1586	0.1224	0.1952	0.0265	0.041	0.5177	0.0873	0.0264	0.00093261	0.0009	0.017	0.9599	-0.0182	0.0654	0.781	-0.0117	0.028	0.674599	0.0279	0.0295	0.344	0.0475	0.0422	0.2604	0.063	0.0738	0.3932
rs75120545	T	C	-0.0005	0.033	0.9882	0.0652	0.036	0.0701908	0.0076	0.0301	0.8008	-0.1742	0.159	0.2734	-0.0196	0.0534	0.713199	0.0369	0.034	0.2786	0.0197	0.022	0.3708	0.0025	0.0844	0.9762	-0.0029	0.0362	0.9353	0.0528	0.0378	0.1627	-0.0457	0.0548	0.4041	0.0758	0.0957	0.4287
rs7560588	A	G	0.0068	0.0172	0.6933	0.0315	0.0184	0.0870502	-0.0081	0.0157	0.6046	0.0494	0.0825	0.5495	0.0297	0.0275	0.2793	0.0172	0.0177	0.3306	-0.0148	0.0114	0.1938	-0.0281	0.0441	0.5244	0.0144	0.0188	0.443	-0.0079	0.0198	0.6888	-0.0472	0.0284	0.0963208	0.0044	0.0494	0.9289
rs7582837	C	G	0.0234	0.0157	0.1354	-0.0138	0.0169	0.4137	0.0045	0.0143	0.750699	-0.0075	0.0753	0.9206	-0.0409	0.0252	0.1044	-0.0029	0.0162	0.8585	-0.0259	0.0104	0.0129199	-0.0189	0.0401	0.636601	-0.0336	0.0172	0.0501499	0.0464	0.018	0.00995497	-0.0083	0.026	0.7492	-0.0029	0.0451	0.9479
rs76284431	A	T	-0.008	0.0194	0.679201	-0.0219	0.021	0.2968	0.0154	0.0177	0.3864	-0.1799	0.0933	0.0537997	0.0147	0.0311	0.6375	-0.0134	0.02	0.5033	0.0157	0.0129	0.2243	-0.0365	0.0495	0.4607	-0.0389	0.0213	0.0673504	-0.0132	0.0223	0.5531	0.0037	0.0321	0.9079	-0.069	0.056	0.2176
rs7635829	A	G	-0.0184	0.0179	0.3037	-0.0195	0.0191	0.3082	-0.0095	0.0163	0.5587	0.1136	0.0852	0.1824	0.0065	0.0285	0.8187	-0.0152	0.0184	0.4088	-0.009	0.0118	0.4445	-0.02	0.0456	0.6609	-0.0062	0.0195	0.7492	0.013	0.0205	0.5277	-0.0135	0.0293	0.6466	-0.0318	0.0513	0.535499
rs7771570	T	C	-0.0167	0.0137	0.2251	0.0118	0.0148	0.4255	0	0.0125	0.9983	-0.0227	0.0658	0.729699	0.0022	0.022	0.9198	-0.0007	0.0142	0.9612	-0.0022	0.0091	0.808	-0.0187	0.0351	0.5944	-0.0052	0.015	0.7298	0.0016	0.0158	0.9194	0.0102	0.0227	0.6522	-0.0155	0.0394	0.6951
rs7799410	A	G	-0.0158	0.0158	0.3172	-0.0392	0.0171	0.02173	0.0006	0.0144	0.967	-0.0923	0.0761	0.2254	-0.0068	0.0254	0.7897	-0.0097	0.0163	0.5506	-0.0156	0.0105	0.1371	0.009	0.0404	0.8235	0.0157	0.0173	0.3647	0.0029	0.0181	0.874	-0.022	0.0262	0.4014	-0.0219	0.0454	0.629901
rs78251123	A	T	-0.0591	0.0389	0.1288	-0.0252	0.0418	0.5469	-0.0442	0.0355	0.2126	-0.0703	0.1879	0.7082	-0.0685	0.0626	0.2743	-0.0552	0.0404	0.1718	-0.0392	0.026	0.1315	-0.0197	0.0999	0.8437	-0.118	0.0428	0.00584602	-0.0104	0.0448	0.8159	0.0684	0.0648	0.2909	-0.1707	0.1116	0.126
rs7942078	A	T	0.0067	0.0147	0.6486	0.011	0.0159	0.4877	-0.0031	0.0134	0.815	-0.1052	0.0704	0.1353	-0.0071	0.0235	0.763999	0.0093	0.0151	0.538801	0.0126	0.0097	0.1966	-0.0422	0.0375	0.2607	0.0073	0.0161	0.6481	0.0216	0.0169	0.2019	0.0246	0.0242	0.31	0.0111	0.0421	0.791899
rs7954112	A	G	-0.014	0.0142	0.324	-0.0177	0.0153	0.2458	-0.0165	0.013	0.2022	-0.0408	0.068	0.549	-0.0049	0.0228	0.8309	0.0046	0.0146	0.752	0.0043	0.0094	0.6466	0.0157	0.0364	0.6655	-0.0065	0.0156	0.6758	-0.0091	0.0163	0.578801	-0.0215	0.0235	0.3604	0.0061	0.0408	0.8817
rs804667	T	C	0.0068	0.016	0.6721	0.0126	0.0173	0.4657	0.0168	0.0146	0.25	-0.1	0.0769	0.1931	-0.0015	0.0257	0.9537	-0.0136	0.0165	0.4111	0.0214	0.0106	0.0440099	0.0055	0.041	0.8936	0.0037	0.0175	0.8323	-0.0161	0.0184	0.3822	-0.011	0.0265	0.677599	-0.0152	0.046	0.740399
rs9320980	A	G	0.0378	0.0242	0.1177	0.0138	0.026	0.5961	0.0312	0.0221	0.1576	-0.0226	0.1149	0.8444	0.0272	0.0384	0.4785	0.0352	0.0248	0.1556	0.037	0.016	0.0204701	0.0734	0.0617	0.2341	0.0058	0.0263	0.8253	0.0241	0.0277	0.3842	0.0247	0.0395	0.5317	0.0755	0.0694	0.2764
rs9372625	A	G	-0.0147	0.0147	0.3177	-0.0109	0.0158	0.4927	-0.0136	0.0134	0.3106	0.0085	0.0708	0.9048	-0.0174	0.0237	0.4622	-0.0333	0.0152	0.02857	-0.0175	0.0098	0.0737395	-0.0378	0.0377	0.3153	-0.0168	0.0161	0.2979	-0.0018	0.0169	0.9159	-0.0148	0.0244	0.5446	0.0296	0.0423	0.4846
rs9570035	C	G	0.013	0.0142	0.3591	0.0298	0.0153	0.0511599	0.0167	0.013	0.1974	-0.0246	0.0684	0.718701	0.0291	0.0228	0.2023	-0.0164	0.0147	0.2623	-0.0206	0.0094	0.0287899	-0.027	0.0363	0.4561	0.0016	0.0156	0.9192	0.0167	0.0164	0.3081	-0.0155	0.0235	0.5087	0.0308	0.0408	0.4507
rs9856718	A	G	-0.0389	0.0189	0.0399899	0.0024	0.0204	0.9048	-0.0321	0.0173	0.0634498	-0.0551	0.0906	0.5425	-0.0092	0.0302	0.762	0.0268	0.0195	0.17	0.0063	0.0126	0.6178	0.0284	0.0485	0.5577	0.0123	0.0207	0.5513	0.0015	0.0218	0.9451	0.0021	0.0312	0.9471	-0.0197	0.0543	0.7168
rs9922596	T	C	-0.0184	0.0157	0.2402	-0.0158	0.0169	0.3514	-0.0189	0.0143	0.1876	-0.0316	0.0755	0.6751	0.039	0.0252	0.1216	-0.0118	0.0162	0.4645	0.0145	0.0104	0.1644	-0.0429	0.0401	0.2851	0.0228	0.0172	0.185	0.0051	0.0181	0.776101	0.0263	0.0259	0.311	-0.0051	0.045	0.9089
The highlighted yellow color means that the outliers (P < 0.05) are deleted in the MR-PRESSO gloabl test for significant horizontal pleiotropy.

## Sheet: Table S7
Table S7. The genetic associations of female AFS on cardiovascular diseases
SNP	EA	OA	Angina pectoris			Atrial fibrillation and flutter			Coronary atherosclerosis			Dissection of aorta			DVT of lower extremities			Heart failure			Hypertension			Intracerebral haemmorrhage			Ischaemic Stroke			Myocardial infarction			Pulmonary embolism			Pulmonary embolism
			β	SE	P value	β	SE	P value	β	SE	P value	β	SE	P value	β	SE	P value	β	SE	P value	β	SE	P value	β	SE	P value	β	SE	P value	β	SE	P value	β	SE	P value	β	SE	P value
rs10835387	G	C	0.0065	0.0147	0.657301	0.0108	0.0159	0.4943	-0.0031	0.0134	0.8169	-0.1057	0.0705	0.1335	-0.0067	0.0235	0.775001	0.0091	0.0152	0.5482	0.0125	0.0097	0.2005	-0.0419	0.0375	0.2641	0.0069	0.0161	0.6663	0.0216	0.0169	0.201	0.0242	0.0242	0.3179	0.0109	0.0421	0.7961
rs10922907	A	T	-0.0183	0.0142	0.1973	-0.0159	0.0153	0.2979	-0.0197	0.013	0.1289	0.0964	0.068	0.1565	-0.0043	0.0228	0.8505	0.0028	0.0146	0.8483	-0.0096	0.0094	0.3071	0.035	0.0363	0.3339	-0.0183	0.0155	0.2372	-0.0226	0.0163	0.1658	-0.0027	0.0234	0.9082	0.0201	0.0407	0.621199
rs11240331	C	T	-0.0029	0.0169	0.8634	-0.0085	0.0181	0.6372	-0.0268	0.0154	0.0814798	-0.0249	0.0805	0.756599	0.0216	0.0268	0.4217	-0.0339	0.0173	0.0502898	-0.012	0.0111	0.2827	0.0679	0.043	0.114	-0.0232	0.0184	0.207	-0.0069	0.0193	0.723	0.0257	0.0276	0.3507	0.038	0.0482	0.4308
rs113367286	C	T	0.0149	0.015	0.3195	0.0231	0.0162	0.1531	0.0269	0.0137	0.0491202	-0.0478	0.0721	0.5079	0.0207	0.0241	0.3907	0.0103	0.0155	0.5042	0.0221	0.01	0.0263797	0.0526	0.0383	0.1703	-0.0022	0.0164	0.8916	0.0085	0.0172	0.623499	0.0387	0.0248	0.1186	-0.0046	0.0431	0.9145
rs11382985	A	AT	0.0368	0.0201	0.0667298	0.022	0.0215	0.3062	0.0332	0.0183	0.0702102	0.1067	0.0965	0.2691	-0.0727	0.0322	0.0241902	0.036	0.0207	0.0822299	0.0158	0.0133	0.235	0.0429	0.0515	0.405	-0.0089	0.022	0.6848	0.0208	0.0231	0.3672	0.0047	0.0332	0.8865	-0.022	0.0579	0.704399
rs11678980	G	A	0.0045	0.0142	0.749601	0.0043	0.0153	0.778599	0.0148	0.013	0.2531	0.21	0.0682	0.00207702	0.0291	0.0228	0.2017	0.0152	0.0146	0.2986	-0.0114	0.0094	0.2269	0.0442	0.0363	0.2225	-0.0009	0.0155	0.9524	-0.0026	0.0163	0.873	-0.0014	0.0234	0.9527	0.0572	0.0408	0.1608
rs11729080	G	A	0.0037	0.02	0.8523	0.0722	0.0216	0.000822299	0.0045	0.0182	0.8043	-0.0788	0.0959	0.4113	0.0049	0.0321	0.8794	0.0141	0.0206	0.4938	0.0249	0.0133	0.0605202	-0.0304	0.0511	0.551001	0.0109	0.0219	0.616799	0.0237	0.023	0.3013	0.029	0.033	0.3805	-0.0247	0.0575	0.667699
rs11770163	G	C	-0.0405	0.0143	0.004724	0.0085	0.0155	0.582101	-0.0307	0.0131	0.0189701	-0.0071	0.0689	0.9174	-0.0362	0.023	0.1155	-0.0189	0.0148	0.2001	-0.029	0.0095	0.00230399	-0.0697	0.0367	0.0577604	-0.0212	0.0157	0.1766	-0.0173	0.0165	0.2934	-0.0045	0.0237	0.8501	-0.0611	0.0412	0.1387
rs12147463	G	A	-0.0262	0.0192	0.171	-0.035	0.0206	0.089619	-0.0375	0.0175	0.0317702	-0.115	0.092	0.2114	-0.0138	0.0307	0.653	-0.0134	0.0198	0.4967	-0.0212	0.0127	0.0948397	0.0252	0.0491	0.6084	-0.0002	0.0209	0.9907	-0.0051	0.022	0.8179	0.0394	0.0315	0.2114	-0.0357	0.0551	0.516901
rs12203592	C	T	0.0048	0.0417	0.908	-0.0535	0.0441	0.225	-0.0282	0.0378	0.4567	0.2938	0.1996	0.1411	0.119	0.0658	0.0704904	-0.0511	0.0427	0.232	-0.0117	0.0273	0.6675	0.0841	0.1061	0.4278	-0.006	0.0452	0.895	-0.0503	0.0478	0.2921	-0.0912	0.0673	0.1756	-0.1219	0.1185	0.3036
rs12204714	C	T	0.0203	0.0143	0.1553	-0.006	0.0154	0.698101	0.0101	0.013	0.4407	-0.0197	0.0684	0.773499	-0.0448	0.0229	0.0506501	-0.0188	0.0147	0.2013	0.0031	0.0095	0.7472	0.0205	0.0365	0.5745	0.0128	0.0156	0.4145	-0.0054	0.0164	0.7446	-0.0292	0.0236	0.2166	-0.0421	0.041	0.3047
rs1226414	A	T	-0.0336	0.0138	0.0150501	-0.0119	0.0149	0.4221	-0.0126	0.0126	0.3186	-0.0768	0.0663	0.2463	-0.0211	0.0221	0.34	-0.0019	0.0142	0.893	0.0083	0.0092	0.3675	-0.0265	0.0353	0.4526	-0.0096	0.0151	0.526	-0.0248	0.0159	0.1187	-0.0252	0.0228	0.268	0.0058	0.0397	0.8836
rs12653396	T	A	0.022	0.0142	0.1218	-0.0023	0.0154	0.881	0.0173	0.013	0.1834	0.093	0.0684	0.1736	-0.0224	0.0228	0.3255	-0.0059	0.0147	0.6897	0.0116	0.0095	0.2187	-0.0093	0.0364	0.798	-0.0168	0.0156	0.2796	0.0122	0.0164	0.454099	-0.0468	0.0235	0.0464601	-0.0835	0.041	0.0416601
rs12714702	A	G	0.0094	0.0181	0.6018	-0.0175	0.0195	0.3701	0.0015	0.0165	0.9288	-0.0464	0.0868	0.5932	-0.0979	0.0291	0.000764205	-0.0346	0.0186	0.0632004	-0.0156	0.012	0.1926	-0.0286	0.0462	0.5365	-0.0477	0.0198	0.0159199	-0.0323	0.0208	0.1202	-0.0351	0.0299	0.2401	-0.0052	0.0521	0.9211
rs141655075	C	T	-0.0578	0.0232	0.01278	-0.0591	0.0252	0.0190401	-0.0387	0.0213	0.0689208	0.0134	0.1114	0.9043	0.0308	0.0375	0.4117	0.0004	0.024	0.987	-0.013	0.0155	0.4013	-0.0517	0.0596	0.3853	-0.0075	0.0256	0.768599	-0.0257	0.0268	0.3373	-0.0329	0.0385	0.393	0.0047	0.0672	0.944
rs148544378	C	T	0.0367	0.1065	0.730299	0.1807	0.1135	0.1115	-0.0059	0.0966	0.9513	-0.4727	0.5151	0.3588	-0.1204	0.1697	0.4781	-0.0046	0.1096	0.9668	0.2138	0.071	0.00257899	-0.1287	0.277	0.6423	-0.0689	0.1151	0.5496	0.0813	0.1223	0.5061	-0.1939	0.1718	0.2591	0.1367	0.3104	0.659601
rs198310	A	T	0.0131	0.016	0.4151	0.0118	0.0172	0.493	0.0118	0.0146	0.4195	-0.1024	0.0768	0.1824	-0.0411	0.0257	0.1097	-0.0053	0.0165	0.749	0.0058	0.0106	0.5841	-0.0561	0.041	0.1713	0.0068	0.0175	0.697	-0.0127	0.0184	0.4894	-0.0067	0.0265	0.8011	-0.0224	0.0461	0.6273
rs2188151	G	T	0.0019	0.0147	0.8989	0.0023	0.0158	0.8842	0.0035	0.0134	0.7949	-0.0299	0.0705	0.6711	-0.0134	0.0235	0.5679	-0.0011	0.0151	0.9405	-0.0122	0.0097	0.2077	-0.0161	0.0375	0.6688	0.0172	0.0161	0.2848	0.0361	0.0169	0.0322597	-0.0195	0.0242	0.4216	0.0407	0.0421	0.3332
rs28406364	C	T	-0.0497	0.0139	0.0003555	-0.0532	0.015	0.000375198	-0.0447	0.0127	0.000433102	0.0301	0.0668	0.651799	0.0042	0.0223	0.8495	-0.0025	0.0144	0.8609	-0.0414	0.0092	7.35208e-06	-0.0247	0.0356	0.4878	-0.034	0.0152	0.0257502	-0.0277	0.016	0.08323	0.0272	0.023	0.2359	0.0274	0.0399	0.4925
rs2910032	C	T	0.0042	0.0139	0.7643	-0.0121	0.0149	0.4169	0.0062	0.0127	0.622401	0.0034	0.0667	0.9589	0.0326	0.0223	0.143	0.0137	0.0143	0.339	-0.0068	0.0092	0.4596	0.0123	0.0355	0.728501	0.0362	0.0152	0.01738	0.0134	0.016	0.4011	0.0397	0.023	0.0838494	0.0924	0.04	0.02082
rs3007104	G	A	-0.0053	0.0144	0.7127	0.0003	0.0156	0.9856	0.0091	0.0132	0.4882	0.011	0.0694	0.874	0.0418	0.0232	0.0713904	-0.0051	0.0149	0.73	-0.0162	0.0096	0.0910395	0.0583	0.037	0.1146	-0.0237	0.0158	0.1334	-0.0023	0.0166	0.8909	0.0104	0.0238	0.662101	-0.0759	0.0414	0.0668898
rs34804222	A	G	0.0226	0.0139	0.104	0.0357	0.015	0.017	0.0235	0.0127	0.0639396	-0.0022	0.0669	0.9737	0.0466	0.0223	0.0369003	0.0286	0.0143	0.0460702	0.0253	0.0092	0.00628001	-0.0183	0.0356	0.6065	0.0205	0.0152	0.1773	0.0308	0.016	0.0543	0.0063	0.023	0.782899	0.0105	0.0401	0.792301
rs35508442	C	CA	0.0209	0.0139	0.1317	0.0139	0.015	0.3545	0.0202	0.0127	0.1115	-0.0412	0.0666	0.5366	0.0137	0.0223	0.5373	-0.0107	0.0143	0.4565	-0.0066	0.0092	0.4773	-0.0137	0.0355	0.6991	0.0198	0.0152	0.1942	0.0024	0.016	0.8799	0.0255	0.023	0.2669	-0.0225	0.0398	0.5718
rs359243	T	C	-0.0185	0.0143	0.198	-0.0038	0.0155	0.8068	-0.0102	0.0131	0.4335	-0.125	0.0688	0.0692596	-0.0236	0.023	0.3051	0.0094	0.0148	0.525	-0.0052	0.0095	0.5819	-0.0335	0.0367	0.3611	-0.0187	0.0157	0.2323	0.0028	0.0165	0.8636	0.0197	0.0237	0.406	-0.004	0.0413	0.9226
rs3896224	A	G	-0.0029	0.0138	0.834	-0.0031	0.0148	0.8366	0.0055	0.0126	0.6604	0.0974	0.0661	0.1404	0.011	0.0221	0.618899	-0.0067	0.0142	0.638	-0.0092	0.0092	0.3147	-0.0015	0.0352	0.9664	0.0069	0.0151	0.6479	-0.0059	0.0158	0.7105	0.0373	0.0228	0.1009	-0.0105	0.0396	0.7907
rs57945129	C	T	-0.0253	0.0167	0.1301	-0.0156	0.0181	0.3895	-0.0183	0.0153	0.2295	-0.0213	0.0803	0.7906	-0.0175	0.0269	0.5155	-0.0243	0.0172	0.1591	-0.0193	0.0111	0.0829392	-0.0224	0.0427	0.5991	-0.0087	0.0183	0.6339	0.0112	0.0192	0.561399	-0.0452	0.0277	0.103	-0.0024	0.048	0.9602
rs61960829	G	A	-0.0459	0.0434	0.2902	-0.0427	0.0464	0.3573	-0.0085	0.0396	0.8301	-0.196	0.2086	0.3474	-0.0317	0.0691	0.646501	0.0161	0.0446	0.7185	-0.0159	0.0288	0.581201	0.0288	0.1113	0.7958	0.0139	0.0471	0.7687	0.0013	0.0497	0.9786	0.1141	0.071	0.1081	-0.1503	0.1248	0.2285
rs62180269	T	C	0.0154	0.019	0.4155	0.0131	0.0205	0.523801	0.0065	0.0173	0.708699	0.0574	0.0915	0.530401	-0.0397	0.0306	0.1945	0.0148	0.0197	0.4513	-0.0101	0.0126	0.4233	-0.0077	0.0487	0.8744	0.0001	0.0208	0.9944	-0.0045	0.0218	0.8352	-0.0358	0.0315	0.2561	0.0025	0.0545	0.9633
rs6637831	G	A	0.0013	0.0109	0.9031	-0.0008	0.012	0.9485	0.0036	0.0099	0.7135	-0.0243	0.0511	0.6346	0.0132	0.0185	0.4745	0.0072	0.0114	0.5281	-0.0055	0.0075	0.4683	0.0114	0.0283	0.6857	-0.0042	0.0121	0.732	0.002	0.0123	0.8701	0.0088	0.0189	0.6409	0.0409	0.0328	0.2113
rs6719762	T	C	-0.0118	0.0142	0.403	0.0058	0.0152	0.7047	-0.0063	0.0129	0.6267	-0.0627	0.0678	0.3553	0.0212	0.0227	0.3495	-0.0126	0.0146	0.3868	-0.0089	0.0094	0.3445	-0.046	0.0361	0.2034	-0.0196	0.0155	0.2066	-0.0194	0.0163	0.234	-0.0007	0.0234	0.9748	-0.0933	0.0406	0.0215899
rs67723420	T	A	-0.016	0.0145	0.2709	0.035	0.0156	0.02524	-0.012	0.0133	0.3666	-0.1089	0.07	0.1197	0.0113	0.0234	0.6285	-0.0042	0.015	0.7783	0.0221	0.0097	0.02192	0.0579	0.0372	0.1198	-0.0028	0.0159	0.8587	0.0277	0.0167	0.0975192	0.0283	0.0241	0.2395	0.0099	0.0418	0.8133
rs7079070	G	A	-0.0267	0.0147	0.0699198	-0.0096	0.0158	0.5426	-0.012	0.0134	0.3713	0.0916	0.0705	0.1935	0.0073	0.0235	0.7567	0.0156	0.0152	0.3044	-0.0141	0.0097	0.1466	0.0431	0.0377	0.2533	-0.0133	0.0161	0.4082	0.0235	0.0169	0.165	-0.0191	0.0242	0.4297	0.0275	0.0424	0.517299
rs7236339	G	A	-0.0081	0.016	0.6122	-0.0327	0.0172	0.0580003	-0.0195	0.0146	0.1815	-0.0217	0.0768	0.7778	-0.0384	0.0256	0.1336	0.0052	0.0165	0.753999	-0.0235	0.0106	0.02678	-0.0066	0.0408	0.8711	0.0036	0.0175	0.8386	-0.0057	0.0184	0.7571	0.0093	0.0264	0.724499	0.0399	0.0459	0.3842
rs7575189	G	A	-0.0113	0.014	0.4174	0.0189	0.015	0.2086	-0.0082	0.0128	0.5196	-0.0272	0.0671	0.6851	0.0021	0.0224	0.9255	0.0015	0.0144	0.9163	0.0084	0.0093	0.3682	0.0168	0.0358	0.637901	0.0095	0.0153	0.5363	-0.0095	0.0161	0.5531	-0.0192	0.0231	0.4067	0.0282	0.0402	0.4839
rs76513770	T	C	0.016	0.0185	0.3871	0.0181	0.0201	0.3668	0.0061	0.0169	0.7175	0.0855	0.0891	0.3375	-0.0045	0.0297	0.8803	0.0403	0.0191	0.0344398	-0.033	0.0123	0.00725204	0.0477	0.0472	0.3121	-0.0232	0.0202	0.2523	0.0063	0.0213	0.7671	-0.0097	0.0306	0.751201	-0.0205	0.0531	0.6989
rs7783012	G	A	-0.0254	0.0139	0.0679	-0.0128	0.015	0.3946	-0.0214	0.0127	0.0907507	0.0198	0.0667	0.767201	-0.0505	0.0223	0.0235798	-0.0265	0.0143	0.0643295	0.0048	0.0092	0.600999	0.0326	0.0355	0.3582	-0.0072	0.0152	0.6341	-0.0355	0.016	0.0264698	-0.0049	0.023	0.8309	0.0646	0.04	0.1061
rs7785195	G	A	0.0314	0.0149	0.0356402	0.0262	0.0161	0.1052	0.0033	0.0137	0.8103	-0.0209	0.0719	0.771401	0.0044	0.024	0.8548	-0.0048	0.0154	0.756901	0.0178	0.0099	0.0725003	0.0196	0.0383	0.6088	0.0142	0.0164	0.3871	0.0073	0.0172	0.669501	0.0059	0.0247	0.8096	0.0027	0.0431	0.9501
rs809955	G	A	0.0113	0.0144	0.4304	0.0036	0.0154	0.8154	0.0045	0.0131	0.728799	-0.1154	0.0688	0.0936505	0.0332	0.023	0.1485	0.015	0.0148	0.3104	0.0092	0.0095	0.3356	-0.04	0.0367	0.2757	0.0166	0.0157	0.292	0.0286	0.0165	0.0826799	0.0052	0.0237	0.8275	0.0267	0.0413	0.517299
rs9789483	A	G	0.0077	0.0141	0.584201	0.003	0.0152	0.8434	0.0031	0.0129	0.8076	-0.0034	0.0676	0.96	0.0327	0.0226	0.1482	-0.0137	0.0145	0.3467	0.0045	0.0094	0.6291	-0.0264	0.0361	0.4649	0.0049	0.0154	0.749601	0.0003	0.0162	0.984	0.0376	0.0233	0.106	-0.0196	0.0405	0.6291
			The highlighted yellow color means that the outliers (P < 0.05) are deleted in the MR-PRESSO gloabl test for significant horizontal pleiotropy.

## Sheet: Table S8
Table S8. The genetic associations of male AFS on cardiovascular diseases
SNP	EA	OA	Angina pectoris			Atrial fibrillation and flutter			Coronary atherosclerosis			Dissection of aorta			DVT of lower extremities			Heart failure			Hypertension			Intracerebral haemmorrhage			Ischaemic Stroke			Myocardial infarction			Pulmonary embolism			Pulmonary embolism
			β	SE	P value	β	SE	P value	β	SE	P value	β	SE	P value	β	SE	P value	β	SE	P value	β	SE	P value	β	SE	P value	β	SE	P value	β	SE	P value	β	SE	P value	β	SE	P value
rs10922907	A	T	-0.0183	0.0142	0.1973	-0.0159	0.0153	0.2979	-0.0197	0.013	0.1289	0.0964	0.068	0.1565	-0.0043	0.0228	0.8505	0.0028	0.0146	0.8483	-0.0096	0.0094	0.3071	0.035	0.0363	0.3339	-0.0183	0.0155	0.2372	-0.0226	0.0163	0.1658	-0.0027	0.0234	0.9082	0.0201	0.0407	0.621199
rs113367286	C	T	0.0149	0.015	0.3195	0.0231	0.0162	0.1531	0.0269	0.0137	0.0491202	-0.0478	0.0721	0.5079	0.0207	0.0241	0.3907	0.0103	0.0155	0.5042	0.0221	0.01	0.0263797	0.0526	0.0383	0.1703	-0.0022	0.0164	0.8916	0.0085	0.0172	0.623499	0.0387	0.0248	0.1186	-0.0046	0.0431	0.9145
rs11729080	G	A	0.0037	0.02	0.8523	0.0722	0.0216	0.000822299	0.0045	0.0182	0.8043	-0.0788	0.0959	0.4113	0.0049	0.0321	0.8794	0.0141	0.0206	0.4938	0.0249	0.0133	0.0605202	-0.0304	0.0511	0.551001	0.0109	0.0219	0.616799	0.0237	0.023	0.3013	0.029	0.033	0.3805	-0.0247	0.0575	0.667699
rs11767283	A	G	-0.0089	0.0155	0.564901	-0.033	0.0166	0.0468403	-0.0092	0.0141	0.5156	0.0199	0.0741	0.788401	-0.0576	0.0248	0.0202498	0.0224	0.0159	0.1594	0.0038	0.0102	0.710201	-0.0137	0.0393	0.726999	0.0186	0.0169	0.2702	-0.0504	0.0178	0.00449097	-0.0124	0.0255	0.6272	0.0048	0.0442	0.9131
rs11772444	G	A	-0.0109	0.0194	0.5757	-0.0013	0.0208	0.949	-0.0267	0.0177	0.1307	-0.0916	0.0929	0.3241	-0.0099	0.0311	0.749701	0.0047	0.02	0.8126	-0.0005	0.0129	0.9719	0.025	0.0495	0.6134	0.0527	0.0212	0.01299	-0.0329	0.0222	0.1396	0.0162	0.032	0.612901	-0.07	0.0554	0.2069
rs11866420	C	G	-0.0136	0.0153	0.3731	0.04	0.0164	0.0148399	0.0093	0.0139	0.5037	-0.0285	0.0734	0.6977	-0.0063	0.0245	0.7963	0.005	0.0157	0.749799	0.0198	0.0101	0.0505103	-0.0206	0.0391	0.5988	0.0042	0.0167	0.7999	-0.0127	0.0176	0.4692	-0.031	0.0252	0.2185	-0.0957	0.0439	0.0292597
rs12204714	C	T	0.0203	0.0143	0.1553	-0.006	0.0154	0.698101	0.0101	0.013	0.4407	-0.0197	0.0684	0.773499	-0.0448	0.0229	0.0506501	-0.0188	0.0147	0.2013	0.0031	0.0095	0.7472	0.0205	0.0365	0.5745	0.0128	0.0156	0.4145	-0.0054	0.0164	0.7446	-0.0292	0.0236	0.2166	-0.0421	0.041	0.3047
rs12463727	G	A	0.0207	0.0138	0.1334	0.0187	0.0149	0.2101	0.0115	0.0126	0.3626	-0.1329	0.0664	0.0453096	0.0142	0.0221	0.5204	0.0194	0.0142	0.1738	0.0336	0.0092	0.000249402	-0.008	0.0352	0.8213	0.0271	0.0151	0.0727194	0.0097	0.0159	0.5399	0.0038	0.0228	0.868	-0.0109	0.0397	0.7833
rs12523398	T	A	-0.0099	0.0202	0.623499	0.0119	0.0219	0.5865	0.022	0.0186	0.2364	0.1181	0.0978	0.2273	-0.0361	0.0326	0.2681	-0.0063	0.021	0.764599	0.0012	0.0135	0.9284	-0.0847	0.0519	0.1027	0.0163	0.0223	0.4634	0.0234	0.0234	0.3161	-0.0689	0.0336	0.0403097	0.0296	0.0586	0.613999
rs12653396	T	A	0.022	0.0142	0.1218	-0.0023	0.0154	0.881	0.0173	0.013	0.1834	0.093	0.0684	0.1736	-0.0224	0.0228	0.3255	-0.0059	0.0147	0.6897	0.0116	0.0095	0.2187	-0.0093	0.0364	0.798	-0.0168	0.0156	0.2796	0.0122	0.0164	0.454099	-0.0468	0.0235	0.0464601	-0.0835	0.041	0.0416601
rs12701263	C	T	0.014	0.0142	0.3234	-0.0064	0.0153	0.674	0.0048	0.0129	0.7103	0.0466	0.0682	0.4939	0.0048	0.0228	0.834	0.0063	0.0146	0.667699	0.0033	0.0094	0.7281	-0.0105	0.0363	0.7724	-0.0171	0.0155	0.2696	-0.0364	0.0163	0.0256401	0.0207	0.0234	0.3767	0.0057	0.0408	0.8896
rs12714702	A	G	0.0094	0.0181	0.6018	-0.0175	0.0195	0.3701	0.0015	0.0165	0.9288	-0.0464	0.0868	0.5932	-0.0979	0.0291	0.000764205	-0.0346	0.0186	0.0632004	-0.0156	0.012	0.1926	-0.0286	0.0462	0.5365	-0.0477	0.0198	0.0159199	-0.0323	0.0208	0.1202	-0.0351	0.0299	0.2401	-0.0052	0.0521	0.9211
rs1298310	G	T	-0.0125	0.0145	0.3902	-0.0146	0.0156	0.3485	-0.0288	0.0132	0.0296702	0.074	0.0698	0.2887	-0.0386	0.0233	0.0969706	-0.0065	0.015	0.662799	0.0097	0.0096	0.3154	-0.014	0.0372	0.705801	0.0158	0.0159	0.3208	-0.0438	0.0167	0.00866403	-0.0158	0.0239	0.5079	-0.0194	0.0417	0.642
rs13307225	G	A	0.0082	0.0313	0.792899	0.0073	0.0333	0.8257	-0.0248	0.0287	0.3881	-0.0897	0.1505	0.551001	-0.1324	0.05	0.00814498	-0.0413	0.0323	0.2011	-0.013	0.0207	0.528901	0.0269	0.0797	0.7356	-0.041	0.0341	0.2294	0.0215	0.0359	0.550301	-0.1763	0.0513	0.000589794	-0.0159	0.0895	0.8587
rs1368546	T	C	0.0072	0.0139	0.6041	0.0063	0.015	0.6715	-0.0028	0.0127	0.8244	0.0248	0.0666	0.7094	0.011	0.0223	0.6204	0.0032	0.0143	0.8225	-0.0061	0.0092	0.5047	0.0317	0.0355	0.3722	0.0097	0.0152	0.5233	0.0032	0.0159	0.8426	0.0135	0.0229	0.5554	0.0331	0.0399	0.4074
rs1392816	C	T	0.0196	0.0145	0.1755	0.0498	0.0156	0.00141	0.0251	0.0132	0.0579295	0.0277	0.0697	0.6912	-0.0007	0.0232	0.977	0.0292	0.0149	0.0509202	0.005	0.0096	0.6022	0.0166	0.037	0.654501	0.0052	0.0158	0.741199	0.0203	0.0167	0.2229	0.016	0.0239	0.5038	-0.047	0.0416	0.2587
rs141547796	G	A	0.0238	0.0188	0.2071	0.0088	0.0205	0.6671	0.0042	0.0172	0.807	-0.125	0.0909	0.1691	0.0138	0.0305	0.6511	0.0178	0.0195	0.3625	0.0071	0.0125	0.5729	0.0334	0.0481	0.4876	0.0315	0.0207	0.129	-0.0042	0.0217	0.8453	0.0585	0.0315	0.0638396	0.0825	0.0538	0.1254
rs146852038	G	A	0.0277	0.0171	0.1062	0.0268	0.0187	0.1517	0.0127	0.0156	0.4165	-0.0803	0.0798	0.3144	-0.0169	0.0289	0.559399	-0.0146	0.0179	0.4154	0.015	0.0118	0.2045	-0.0277	0.0445	0.533801	0.0122	0.0191	0.5233	0.0187	0.0193	0.3346	-0.0309	0.0295	0.2953	-0.0574	0.0515	0.2659
rs1991651	C	G	0.0352	0.0188	0.0607198	-0.0161	0.0203	0.428	0.0004	0.0171	0.9797	0.1621	0.091	0.0749204	-0.011	0.0302	0.714301	0.0599	0.0193	0.00194599	-0.0001	0.0125	0.9914	0.0648	0.0481	0.1781	-0.003	0.0205	0.8839	0.0197	0.0216	0.3606	-0.0098	0.0311	0.7538	0.0609	0.0539	0.2581
rs2188151	G	T	0.0019	0.0147	0.8989	0.0023	0.0158	0.8842	0.0035	0.0134	0.7949	-0.0299	0.0705	0.6711	-0.0134	0.0235	0.5679	-0.0011	0.0151	0.9405	-0.0122	0.0097	0.2077	-0.0161	0.0375	0.6688	0.0172	0.0161	0.2848	0.0361	0.0169	0.0322597	-0.0195	0.0242	0.4216	0.0407	0.0421	0.3332
rs2274568	G	A	-0.0383	0.0142	0.00673302	-0.0259	0.0152	0.0894396	-0.014	0.0129	0.278	0.0018	0.0681	0.9786	-0.0006	0.0227	0.9794	-0.0126	0.0146	0.3897	-0.0027	0.0094	0.769699	-0.001	0.0363	0.9787	-0.0171	0.0155	0.2702	-0.0085	0.0163	0.6028	-0.0221	0.0234	0.3442	-0.0175	0.0407	0.6664
rs2612029	T	C	0.0156	0.0225	0.4894	0.0341	0.0241	0.1573	0.0156	0.0205	0.4469	-0.0875	0.1086	0.4204	-0.0164	0.036	0.6486	0.0227	0.0232	0.3284	0.0185	0.0149	0.2145	0.0068	0.0576	0.9067	0.0173	0.0246	0.4827	-0.0163	0.0259	0.5295	-0.0484	0.037	0.191	-0.0105	0.0649	0.871
rs341521	G	A	0.0123	0.0159	0.4377	-0.0001	0.017	0.9951	-0.0048	0.0145	0.7428	-0.1301	0.0761	0.0873494	0.0219	0.0253	0.3883	-0.0038	0.0163	0.8164	-0.0017	0.0105	0.8695	0.0208	0.0406	0.6092	0.0059	0.0173	0.732399	0.0196	0.0182	0.2828	0.0542	0.0261	0.0377103	-0.0164	0.0457	0.720299
rs35508442	C	CA	0.0209	0.0139	0.1317	0.0139	0.015	0.3545	0.0202	0.0127	0.1115	-0.0412	0.0666	0.5366	0.0137	0.0223	0.5373	-0.0107	0.0143	0.4565	-0.0066	0.0092	0.4773	-0.0137	0.0355	0.6991	0.0198	0.0152	0.1942	0.0024	0.016	0.8799	0.0255	0.023	0.2669	-0.0225	0.0398	0.5718
rs35851551	A	G	0.0538	0.0293	0.0663804	0.0219	0.0313	0.4829	0.0303	0.0268	0.2572	-0.2853	0.1391	0.0402504	0.0259	0.0471	0.582801	0.0606	0.0303	0.04583	0.0715	0.0195	0.000235901	-0.0233	0.0748	0.755699	0.0356	0.0321	0.2686	0.0298	0.0337	0.377	0.0209	0.0484	0.665001	-0.0586	0.0841	0.4859
rs35918434	T	C	0.0004	0.0152	0.9783	-0.0069	0.0164	0.672699	-0.0073	0.0138	0.596499	-0.0641	0.0729	0.3794	-0.041	0.0244	0.0936505	-0.0123	0.0157	0.4336	-0.0138	0.0101	0.1704	0.0049	0.039	0.899	0.0044	0.0167	0.7922	0.0027	0.0175	0.8788	-0.0223	0.0251	0.3755	0.0576	0.0437	0.1878
rs359243	T	C	-0.0185	0.0143	0.198	-0.0038	0.0155	0.8068	-0.0102	0.0131	0.4335	-0.125	0.0688	0.0692596	-0.0236	0.023	0.3051	0.0094	0.0148	0.525	-0.0052	0.0095	0.5819	-0.0335	0.0367	0.3611	-0.0187	0.0157	0.2323	0.0028	0.0165	0.8636	0.0197	0.0237	0.406	-0.004	0.0413	0.9226
rs3896224	A	G	-0.0029	0.0138	0.834	-0.0031	0.0148	0.8366	0.0055	0.0126	0.6604	0.0974	0.0661	0.1404	0.011	0.0221	0.618899	-0.0067	0.0142	0.638	-0.0092	0.0092	0.3147	-0.0015	0.0352	0.9664	0.0069	0.0151	0.6479	-0.0059	0.0158	0.7105	0.0373	0.0228	0.1009	-0.0105	0.0396	0.7907
rs4702	G	A	-0.0478	0.0139	0.000569994	-0.0407	0.0149	0.00636502	-0.0463	0.0127	0.0002561	-0.0452	0.0664	0.4961	0.024	0.0222	0.2789	0.0003	0.0143	0.9853	-0.0374	0.0092	4.80098e-05	-0.0472	0.0355	0.1835	-0.0392	0.0152	0.00991311	-0.0371	0.0159	0.0201002	-0.0255	0.0229	0.2658	-0.0406	0.0398	0.3076
rs590414	A	T	0.0237	0.0138	0.0856407	0.0073	0.0149	0.621901	0.0092	0.0126	0.4657	0.0224	0.0661	0.7348	-0.0202	0.0222	0.3628	0.0055	0.0142	0.6968	0.0243	0.0092	0.00804396	-0.0431	0.0353	0.2221	-0.0106	0.0151	0.4817	0.0024	0.0159	0.8805	-0.0082	0.0228	0.7183	-0.0586	0.0396	0.1394
rs61856978	T	C	-0.0209	0.015	0.1632	-0.014	0.0161	0.3859	-0.0153	0.0136	0.2616	0.0192	0.0718	0.7896	-0.0031	0.0239	0.8974	-0.0247	0.0154	0.1092	0.0102	0.0099	0.3033	-0.0211	0.0383	0.5817	-0.0141	0.0164	0.3883	-0.0399	0.0172	0.0202302	-0.0375	0.0247	0.1286	0.0379	0.0429	0.377
rs62180269	T	C	0.0154	0.019	0.4155	0.0131	0.0205	0.523801	0.0065	0.0173	0.708699	0.0574	0.0915	0.530401	-0.0397	0.0306	0.1945	0.0148	0.0197	0.4513	-0.0101	0.0126	0.4233	-0.0077	0.0487	0.8744	0.0001	0.0208	0.9944	-0.0045	0.0218	0.8352	-0.0358	0.0315	0.2561	0.0025	0.0545	0.9633
rs6637831	G	A	0.0013	0.0109	0.9031	-0.0008	0.012	0.9485	0.0036	0.0099	0.7135	-0.0243	0.0511	0.6346	0.0132	0.0185	0.4745	0.0072	0.0114	0.5281	-0.0055	0.0075	0.4683	0.0114	0.0283	0.6857	-0.0042	0.0121	0.732	0.002	0.0123	0.8701	0.0088	0.0189	0.6409	0.0409	0.0328	0.2113
rs6719762	T	C	-0.0118	0.0142	0.403	0.0058	0.0152	0.7047	-0.0063	0.0129	0.6267	-0.0627	0.0678	0.3553	0.0212	0.0227	0.3495	-0.0126	0.0146	0.3868	-0.0089	0.0094	0.3445	-0.046	0.0361	0.2034	-0.0196	0.0155	0.2066	-0.0194	0.0163	0.234	-0.0007	0.0234	0.9748	-0.0933	0.0406	0.0215899
rs6797231	G	C	-0.0284	0.0153	0.0635302	-0.0264	0.0165	0.1083	-0.0073	0.014	0.6025	-0.0878	0.0732	0.2299	-0.0366	0.0245	0.1344	-0.0638	0.0158	5.08604e-05	-0.0059	0.0101	0.564	0.0079	0.0391	0.8406	-0.0077	0.0167	0.646001	0.0109	0.0176	0.5364	-0.0288	0.0252	0.2525	0.0431	0.044	0.3271
rs6966898	C	T	-0.0003	0.0149	0.9828	-0.0211	0.016	0.1865	0.0014	0.0136	0.9172	-0.0287	0.0716	0.6886	-0.0313	0.0238	0.1892	-0.0139	0.0154	0.3652	-0.0228	0.0099	0.02082	0.0163	0.0382	0.669	-0.0121	0.0163	0.4596	0.0012	0.0171	0.9445	-0.0217	0.0246	0.3776	-0.0009	0.0428	0.9825
rs702	A	T	-0.0185	0.025	0.4606	-0.0127	0.0269	0.635501	-0.0007	0.0228	0.9751	-0.041	0.119	0.7304	-0.0959	0.04	0.0165501	0.016	0.0257	0.5328	-0.0072	0.0166	0.6647	0.1128	0.0636	0.07615	-0.0015	0.0273	0.9552	0.0031	0.0288	0.9142	0.0378	0.041	0.3569	-0.1213	0.0719	0.0915693
rs7188873	A	G	-0.0015	0.0142	0.9181	0.0173	0.0154	0.2603	0.0149	0.013	0.2505	0.0153	0.0684	0.8233	0.0086	0.0228	0.705801	-0.018	0.0147	0.2192	-0.0019	0.0095	0.8433	0.0003	0.0364	0.9932	0.0055	0.0156	0.725499	0.0148	0.0163	0.3655	0.0268	0.0235	0.2539	0.0613	0.0409	0.1339
rs7236339	G	A	-0.0081	0.016	0.6122	-0.0327	0.0172	0.0580003	-0.0195	0.0146	0.1815	-0.0217	0.0768	0.7778	-0.0384	0.0256	0.1336	0.0052	0.0165	0.753999	-0.0235	0.0106	0.02678	-0.0066	0.0408	0.8711	0.0036	0.0175	0.8386	-0.0057	0.0184	0.7571	0.0093	0.0264	0.724499	0.0399	0.0459	0.3842
rs72990858	G	A	0.0202	0.0253	0.4254	0.0254	0.0272	0.3494	0.023	0.0231	0.3192	0.0292	0.1216	0.8103	0.0408	0.0404	0.3126	0.0257	0.0261	0.3245	0.0111	0.0168	0.5085	0.0594	0.0649	0.3596	-0.0218	0.0276	0.4299	0.0325	0.0291	0.263	0.0633	0.0417	0.129	-0.0353	0.0731	0.6296
rs76513770	T	C	0.016	0.0185	0.3871	0.0181	0.0201	0.3668	0.0061	0.0169	0.7175	0.0855	0.0891	0.3375	-0.0045	0.0297	0.8803	0.0403	0.0191	0.0344398	-0.033	0.0123	0.00725204	0.0477	0.0472	0.3121	-0.0232	0.0202	0.2523	0.0063	0.0213	0.7671	-0.0097	0.0306	0.751201	-0.0205	0.0531	0.6989
rs7783012	G	A	-0.0254	0.0139	0.0679	-0.0128	0.015	0.3946	-0.0214	0.0127	0.0907507	0.0198	0.0667	0.767201	-0.0505	0.0223	0.0235798	-0.0265	0.0143	0.0643295	0.0048	0.0092	0.600999	0.0326	0.0355	0.3582	-0.0072	0.0152	0.6341	-0.0355	0.016	0.0264698	-0.0049	0.023	0.8309	0.0646	0.04	0.1061
rs794375	T	C	-0.0093	0.0138	0.5008	0.0445	0.0149	0.002791	-0.0005	0.0126	0.9697	0.0094	0.0663	0.8871	0.0061	0.0221	0.7815	0.0265	0.0142	0.0627596	0.023	0.0092	0.01196	0.0009	0.0354	0.9789	0.0104	0.0151	0.490399	-0.0092	0.0159	0.5641	-0.0157	0.0228	0.4905	0.0364	0.0397	0.3592
rs7955865	A	T	-0.006	0.0146	0.684301	-0.0106	0.0157	0.5015	-0.0179	0.0134	0.1801	-0.0868	0.0701	0.2159	0.0216	0.0234	0.3564	-0.0119	0.0151	0.4308	-0.0213	0.0097	0.0282898	-0.0549	0.0375	0.1428	-0.028	0.016	0.0800295	-0.0352	0.0169	0.0365999	-0.0044	0.0241	0.8563	0.0312	0.042	0.4577
rs803679	G	A	0.0314	0.0166	0.0590201	0.0053	0.0179	0.766	0.0365	0.0151	0.0159001	-0.0158	0.0799	0.8433	-0.0335	0.0266	0.2088	-0.0048	0.0171	0.780899	0.0237	0.011	0.0311803	-0.0429	0.0425	0.3128	0.0207	0.0182	0.255	0.0134	0.0191	0.4834	0.0206	0.0274	0.4524	-0.0514	0.0476	0.2802
rs9809849	G	A	0.0003	0.0144	0.9821	-0.0156	0.0156	0.3159	-0.0098	0.0132	0.4576	-0.0046	0.0691	0.9466	-0.0066	0.0231	0.7751	-0.0085	0.0149	0.569399	-0.0134	0.0096	0.1622	-0.0278	0.0369	0.4515	0.0099	0.0158	0.5316	0.0048	0.0166	0.774499	0.0019	0.0238	0.9379	-0.0442	0.0415	0.2868
	The highlighted yellow color means that the outliers (P < 0.05) are deleted in the MR-PRESSO gloabl test for significant horizontal pleiotropy.
